# Supplementary material for: Deletion of neuronal Idol ameliorates Alzheimer's disease–related pathologies via APOE receptors
Source: Alzheimers Dement. 2025 Dec 12;21(12):e70949. doi: 10.1002/alz.70949 (PMC12699379; doi:10.1002/alz.70949)
Supplement: Supplementary file 2 — Supporting Information [file ALZ-21-e70949-s001.xlsx]

## Sheet: Table S1
Table S1. Differentially expressed proteins in 5XFAD;Neu cKO mice, related to Figure 6A.
Differentially expressed proteins were identified in the cortices of 4-month-old 5XFAD;Neu cKO mice compared with 5XFAD with mass spectrometry (N=8/genotype, p-val<0.01).
Accession	Description	Gene	Mean Abundances (Normalized) Neu cKO	Mean Abundances (Normalized) 5XFAD	Mean Abundances (Normalized) Ratio	Mean Abundances (Normalized) Ratio P-Values	Label
Q8CEC5	NF-kappa-B inhibitor-interacting Ras-like protein 1 OS=Mus musculus OX=10090 GN=Nkiras1 PE=1 SV=1	Nkiras1	619.05	537.85	1.15097	7.51e-05	Q8CEC5_Nkiras1
A0A1L1SRE8	Low-density lipoprotein receptor OS=Mus musculus OX=10090 GN=Ldlr PE=1 SV=1	Ldlr	673.312	515.087	1.30718	0.000280165	A0A1L1SRE8_Ldlr
Q8BTZ7	Mannose-1-phosphate guanyltransferase beta OS=Mus musculus OX=10090 GN=Gmppb PE=1 SV=1	Gmppb	4395.95	4775.93	0.920439	0.000518905	Q8BTZ7_Gmppb
Q924X6	Low-density lipoprotein receptor-related protein 8 OS=Mus musculus OX=10090 GN=Lrp8 PE=1 SV=2	Lrp8	655.925	419.325	1.56424	0.000140914	Q924X6_Lrp8
Q9DA03	Complex III assembly factor LYRM7 OS=Mus musculus OX=10090 GN=Lyrm7 PE=3 SV=2	Lyrm7	2727.4	2269.46	1.20178	0.00112293	Q9DA03_Lyrm7
F8WGI9	Very low-density lipoprotein receptor OS=Mus musculus OX=10090 GN=Vldlr PE=1 SV=1	Vldlr	4244.71	3590.75	1.18212	0.000755809	F8WGI9_Vldlr
P70459	ETS domain-containing transcription factor ERF OS=Mus musculus OX=10090 GN=Erf PE=1 SV=1	Erf	166.912	144.213	1.15741	0.00137826	P70459_Erf
F6ZS36	Predicted gene 14139 OS=Mus musculus OX=10090 GN=Gm14139 PE=4 SV=1	Gm14139	363.375	212.863	1.70709	0.00168738	F6ZS36_Gm14139
Q91WA4	CXXC-type zinc finger protein 5 OS=Mus musculus OX=10090 GN=Cxxc5 PE=2 SV=1	Cxxc5	400.262	311.062	1.28676	0.00101854	Q91WA4_Cxxc5
Q8CHK2	Relaxin-3 OS=Mus musculus OX=10090 GN=Rln3 PE=2 SV=1	Rln3	367.4	272.9	1.34628	0.00412223	Q8CHK2_Rln3
P62849	40S ribosomal protein S24 OS=Mus musculus OX=10090 GN=Rps24 PE=1 SV=1	Rps24	2546.69	2021.88	1.25957	0.00199295	P62849_Rps24
Q00612	Glucose-6-phosphate 1-dehydrogenase X OS=Mus musculus OX=10090 GN=G6pdx PE=1 SV=3	G6pdx	18182.7	20194.6	0.900376	0.00225191	Q00612_G6pdx
Q91W69	Epsin-3 OS=Mus musculus OX=10090 GN=Epn3 PE=1 SV=1	Epn3	377.725	308.462	1.22454	0.00459427	Q91W69_Epn3
P08226	Apolipoprotein E OS=Mus musculus OX=10090 GN=Apoe PE=1 SV=2	Apoe	18119.9	23971.4	0.755897	0.0040537	P08226_Apoe
A0A0U1RNF2	Leucine carboxyl methyltransferase 1 OS=Mus musculus OX=10090 GN=Lcmt1 PE=1 SV=1	Lcmt1	5656.71	6725.38	0.8411	0.00307958	A0A0U1RNF2_Lcmt1
A0A140T8S0	Multiple epidermal growth factor-like domains protein 10 (Fragment) OS=Mus musculus OX=10090 GN=Megf10 PE=1 SV=2	Megf10	322.6	235.938	1.36731	0.00226521	A0A140T8S0_Megf10
Q9QUP5	Hyaluronan and proteoglycan link protein 1 OS=Mus musculus OX=10090 GN=Hapln1 PE=1 SV=1	Hapln1	22190.1	26266.8	0.844797	0.00529638	Q9QUP5_Hapln1
H7BX69	Zinc finger and BTB domain-containing protein 18 OS=Mus musculus OX=10090 GN=Zbtb18 PE=1 SV=1	Zbtb18	1220.29	1124.96	1.08474	0.00387137	H7BX69_Zbtb18
O54784	Death-associated protein kinase 3 OS=Mus musculus OX=10090 GN=Dapk3 PE=1 SV=1	Dapk3	1282.34	1148.54	1.1165	0.00505569	O54784_Dapk3
P63276	40S ribosomal protein S17 OS=Mus musculus OX=10090 GN=Rps17 PE=1 SV=2	Rps17	3145.93	2884.94	1.09047	0.00480511	P63276_Rps17
Q8BIV1	Zinc finger protein 719 OS=Mus musculus OX=10090 GN=Zfp719 PE=1 SV=1	Zfp719	611.138	411.587	1.48483	0.00341256	Q8BIV1_Zfp719
F6W8I0	YjeF N-terminal domain-containing protein 3 OS=Mus musculus OX=10090 GN=Yjefn3 PE=1 SV=2	Yjefn3	3125.25	2681.16	1.16563	0.00458221	F6W8I0_Yjefn3
Q8K4Z3	NAD(P)H-hydrate epimerase OS=Mus musculus OX=10090 GN=Naxe PE=1 SV=1	Naxe	8867.42	8333.65	1.06405	0.00475747	Q8K4Z3_Naxe
M0QWG1	Genetic suppressor element 1 (Fragment) OS=Mus musculus OX=10090 GN=Gse1 PE=4 SV=2	Gse1	51.95	43.925	1.1827	0.00426487	M0QWG1_Gse1
Q7TST3	Sterile alpha motif domain-containing protein 10 OS=Mus musculus OX=10090 GN=Samd10 PE=2 SV=1	Samd10	1192.26	1047.12	1.13861	0.00634356	Q7TST3_Samd10
Q9D1A2	Cytosolic non-specific dipeptidase OS=Mus musculus OX=10090 GN=Cndp2 PE=1 SV=1	Cndp2	16550.8	17670.7	0.936623	0.00495335	Q9D1A2_Cndp2
Q8BM92	Cadherin-7 OS=Mus musculus OX=10090 GN=Cdh7 PE=1 SV=1	Cdh7	3313.53	3005.29	1.10257	0.00542357	Q8BM92_Cdh7
M0QWZ1	Protein FAM193A OS=Mus musculus OX=10090 GN=Fam193a PE=1 SV=1	Fam193a	2379	2099.39	1.13319	0.00584374	M0QWZ1_Fam193a
Q9R0L6	Pericentriolar material 1 protein OS=Mus musculus OX=10090 GN=Pcm1 PE=1 SV=2	Pcm1	5555.3	5011.15	1.10859	0.00587799	Q9R0L6_Pcm1
Q6VGS5	Protein Daple OS=Mus musculus OX=10090 GN=Ccdc88c PE=1 SV=1	Ccdc88c	1747.56	1507.53	1.15923	0.004669	Q6VGS5_Ccdc88c
H3BKM2	Nuclear-interacting partner of ALK OS=Mus musculus OX=10090 GN=Zc3hc1 PE=1 SV=1	Zc3hc1	592.312	554.263	1.06865	0.00622868	H3BKM2_Zc3hc1
Q61010	E3 ubiquitin-protein ligase DTX1 OS=Mus musculus OX=10090 GN=Dtx1 PE=1 SV=2	Dtx1	455.85	385.5	1.18249	0.00374218	Q61010_Dtx1
E9QLK3	BRCA1-associated ATM activator 1 OS=Mus musculus OX=10090 GN=Brat1 PE=1 SV=1	Brat1	410.688	303.562	1.35289	0.00218264	E9QLK3_Brat1
D3YYC3	Histone-lysine N-methyltransferase SETDB1 OS=Mus musculus OX=10090 GN=Setdb1 PE=1 SV=1	Setdb1	744.587	679.625	1.09559	0.00593389	D3YYC3_Setdb1
P26369	Splicing factor U2AF 65 kDa subunit OS=Mus musculus OX=10090 GN=U2af2 PE=1 SV=3	U2af2	6731.96	6016.26	1.11896	0.00655077	P26369_U2af2
Q9WV66	E3 ubiquitin-protein ligase MARCHF7 OS=Mus musculus OX=10090 GN=Marchf7 PE=2 SV=1	Marchf7	95.675	82.1625	1.16446	0.00562409	Q9WV66_Marchf7
Q3TEG0	BTB/POZ domain-containing protein 8 OS=Mus musculus OX=10090 GN=Btbd8 PE=1 SV=1	Btbd8	1075	956.688	1.12367	0.00976907	Q3TEG0_Btbd8
Q5SVI3	Calcium/calmodulin-dependent protein kinase OS=Mus musculus OX=10090 GN=Camk2b PE=1 SV=1	Camk2b	360.887	193.925	1.86096	0.00574472	Q5SVI3_Camk2b
Q8BK67	Protein RCC2 OS=Mus musculus OX=10090 GN=Rcc2 PE=1 SV=1	Rcc2	5368.62	4872.98	1.10171	0.00823699	Q8BK67_Rcc2
Q8BGW1	Alpha-ketoglutarate-dependent dioxygenase FTO OS=Mus musculus OX=10090 GN=Fto PE=1 SV=1	Fto	4886.88	3968.29	1.23148	0.00895673	Q8BGW1_Fto
Q9DA08	SAGA-associated factor 29 OS=Mus musculus OX=10090 GN=Sgf29 PE=2 SV=1	Sgf29	732.5	667.237	1.09781	0.00760521	Q9DA08_Sgf29
E9Q1K3	Alpha-adducin OS=Mus musculus OX=10090 GN=Add1 PE=1 SV=1	Add1	1557.67	1355.31	1.14931	0.00988758	E9Q1K3_Add1
Q9JKV5	Secretory carrier-associated membrane protein 4 OS=Mus musculus OX=10090 GN=Scamp4 PE=1 SV=1	Scamp4	2076.07	3589.29	0.578409	0.00254896	Q9JKV5_Scamp4
Q91XB0	Three-prime repair exonuclease 1 OS=Mus musculus OX=10090 GN=Trex1 PE=1 SV=2	Trex1	361.938	325.075	1.1134	0.00845663	Q91XB0_Trex1
Q99MN1	Lysine--tRNA ligase OS=Mus musculus OX=10090 GN=Kars1 PE=1 SV=1	Kars1	77.075	54.7875	1.4068	0.00329972	Q99MN1_Kars1
Q61171	Peroxiredoxin-2 OS=Mus musculus OX=10090 GN=Prdx2 PE=1 SV=3	Prdx2	16642.3	19956.2	0.833942	0.00914276	Q61171_Prdx2
Q9CRB2	H/ACA ribonucleoprotein complex subunit 2 OS=Mus musculus OX=10090 GN=Nhp2 PE=1 SV=1	Nhp2	1929.9	1685.3	1.14514	0.00820241	Q9CRB2_Nhp2
G3UW60	Sushi domain-containing 5 OS=Mus musculus OX=10090 GN=Susd5 PE=1 SV=1	Susd5	1077.69	904.775	1.19111	0.00933308	G3UW60_Susd5

## Sheet: Table S2
Table S2. Pathway analysis of differentially expressed proteins in 5XFAD;Neu cKO mice, related to Figure 6B.
Differentially expressed proteins were identified in the cortices of 4-month-old 5XFAD;Neu cKO mice compared with 5XFAD with mass spectrometry (N=8/genotype, p-val<0.01). Pathway analysis was performed using the MetaCore™ software. Enriched pathways and the proteins that are differentially regulated in 5XFAD;Neu cKO mice in each pathway are listed in the table.
#	Maps	p-value	Network Objects from Active Data
1	Cholesterol dysregulation in Alzheimer disease	2.12984e-05	VLDLR, APOE, APOER2, LDLR
2	Lipoprotein metabolism	2.2968e-05	VLDLR, APOE, LDLR
3	Transport_Intracellular cholesterol transport	0.000413532	VLDLR, APOER2, LDLR
4	VLDL, LDL dyslipidemia in type 2 diabetes and metabolic syndrome	0.000417057	APOE, LDLR
5	Chylomicron dyslipidemia in type 2 diabetes and metabolic syndrome	0.00071105	APOE, LDLR
6	Protein folding and maturation_Regulation of amyloid precursor protein processing	0.00436379	VLDLR, APOE, APOER2
7	Aberrant lipid trafficking and metabolism in age-related macular degeneration (AMD)	0.00440317	APOE, LDLR
8	Oxidative stress in adipocyte dysfunction in type 2 diabetes and metabolic syndrome	0.00480937	APOE, G6PD
9	Regulation of lipid metabolism_Cholesterol regulation of lipidic metabolism	0.00612762	APOE, LDLR
10	Schizophrenia: neurodevelopmental hypothesis	0.0103488	VLDLR, APOER2

## Sheet: Table S3
Table S3. Gene ontology analysis of differentially expressed proteins in 5XFAD;Neu cKO mice, related to Figure 6C.
Differentially expressed proteins were identified in the cortices of 4-month-old 5XFAD;Neu cKO mice compared with 5XFAD with mass spectrometry (N=8/genotype, p-val<0.01). Gene Ontology (GO) analysis was performed using the MetaCore™ software. Enriched biological processes and the proteins that are differentially regulated in 5XFAD;Neu cKO mice in each GO process are listed in the table.
#	Processes	p-value	Network Objects from Active Data
1	Very-low-density lipoprotein particle clearance	2.12239e-05	VLDLR, APOE
2	Plasma lipoprotein particle clearance	5.06042e-05	VLDLR, APOE, LDLR
3	Negative regulation of cell activation	0.00012349	APOE, MARCH7, LDLR, DTX1, PRDX2
4	Membrane raft distribution	0.00012659	AI-BP, YJEFN3
5	Membrane raft localization	0.00021036	AI-BP, YJEFN3
6	High-density lipoprotein particle clearance	0.00021036	APOE, LDLR
7	Regulation of cholesterol efflux	0.000255046	APOE, AI-BP, YJEFN3
8	Regulation of extrinsic apoptotic signaling pathway in absence of ligand	0.000284726	ZIP-kinase, NIPA, PRDX2
9	Multicellular organismal-level homeostasis	0.000328534	APOE, FTO, G6PD, ZNF238, NKIRAS1, RPS24, RPS17, PRDX2
10	Regulation of cell activation	0.000363568	APOE, MARCH7, KARS, LDLR, TREX1, DTX1, PRDX2

## Sheet: Table S4
Table S4. Differentially expressed genes in 5XFAD;Neu cKO mice, related to Figure 6D.
Bulk RNA-seq was performed on the cortices of 4-month-old 5XFAD;Neu cKO and 5XFAD mice. Differentially expressed genes (DEGs) were identified in 5XFAD;Neu cKO mice compared with 5XFAD (N=5/genotype, p-adj<0.05).
gene_name	log2FoldChange	padj
Ctsd	-0.691534	1.10105e-11
Ctss	-0.911196	1.04241e-08
mt-Tl1	-0.512977	4.83868e-07
mt-Tq	-0.622577	4.02288e-06
Npc2	-0.641182	3.92848e-05
Thy1	-0.422102	9.44733e-05
St6gal2	1.09418	9.55352e-05
Sparc	-0.590437	0.000132651
mt-Tc	-0.59774	0.000166877
Tyrobp	-1.09669	0.000420173
Csf1r	-0.647654	0.000570698
Sv2c	-0.734577	0.00171311
Gfap	-0.882407	0.00182087
Acat1	0.554115	0.00193921
mt-Tp	-0.467588	0.00417102
Cx3cr1	-0.512	0.00427809
Acsl3	-0.330098	0.00558447
mt-Nd3	4.33359	0.00642682
mt-Rnr1	-0.328382	0.00642682
Gnb2	0.558547	0.00642682
Laptm5	-0.671721	0.00642682
Plxdc2	-0.653101	0.00902128
Rps14	-0.357461	0.0100337
Kif1a	-0.257913	0.010717
Rpl37	-0.29961	0.010717
C1qc	-0.8258	0.010717
Slc22a17	-0.264713	0.010717
Tmem130	-0.433359	0.0110095
mt-Ta	-0.420969	0.0115644
Srcin1	0.417177	0.0119938
Rps12	-0.342677	0.0128018
Igsf9b	0.372267	0.0140913
Pclo	-0.285286	0.0140913
Abcb1a	-0.618109	0.0153657
Apoe	-0.267257	0.0192534
Atp1b1	-0.204816	0.0210723
Rsrp1	0.463943	0.0210749
Ensa	0.489532	0.0218589
Mafg	0.425541	0.0218589
Syt5	-0.282127	0.0218589
Selplg	-0.686785	0.023084
Syt2	-0.607879	0.023084
Syngr1	-0.334471	0.0242857
Lzts3	0.602729	0.0259334
Dync1h1	-0.309098	0.0320535
Sez6	-0.316317	0.0327169
Trio	0.424616	0.0327169
Sptlc1	-0.545354	0.0327169
Rplp1	-0.270635	0.0334985
Actl6b	0.634566	0.0349246
Ociad1	-0.241892	0.0366599
Mal	-0.48186	0.0383593
Resp18	-0.509241	0.039234
Ktn1	-0.223268	0.0415022
Sv2a	-0.270954	0.0423888
Atp6v0a2	-0.409904	0.0428402
Eif4g3	0.382491	0.0428402
Psen1	-0.481119	0.0450361
Gigyf1	0.469358	0.0478336
Mapk1	0.352508	0.0478336
Bcas1	-0.4687	0.0489756
Rpl38	-0.296307	0.0489756
Syt1	-0.199423	0.0492209
Dpysl2	0.329336	0.0492209
Trank1	0.367328	0.0492209
Tatdn1	-0.351384	0.0492209
Mt3	0.514897	0.0492209
Ano3	-0.286976	0.0493307
Ctbp1	0.363182	0.0493307
Ccny	0.350613	0.049667
Slc48a1	-0.274883	0.049667
Ppp3r1	0.222129	0.0497758
Ankrd10	0.492355	0.0498687

## Sheet: Table S5
Table S5. Pathway analysis of DEGs in 5XFAD;Neu cKO mice, related to Figure 6E.
Bulk RNA-seq was performed on the cortices of 4-month-old 5XFAD;Neu cKO and 5XFAD mice. DEGs were identified in 5XFAD;Neu cKO mice compared with 5XFAD (N=5/genotype). Pathway analysis was performed with the DEGs using the MetaCore™ software. The enriched pathways and the DEGs in 5XFAD;Neu cKO mice in each pathway are listed in the table.
#	Maps	pValue	Network Objects from Active Data
1	Cytokines/chemokines in spinal neuronal-glial interactions driving neuropathic pain	4.61329e-05	Cathepsin S, DAP12, M-CSF receptor, ERK1/2, CX3CR1
2	The role of KEAP1/NRF2 pathway in skin sensitization	0.000205407	MAFG, ERK1/2, ERK2 (MAPK1)
3	Regulation of Tissue factor signaling in cancer	0.000497016	ERK1/2, ERK2 (MAPK1), PSGL-1
4	Apoptosis and survival_Regulation of apoptosis by mitochondrial proteins	0.00057307	Cathepsin S, Calcineurin B (regulatory), Cathepsin D, ERK1/2
5	Aminoglycoside- and cisplatin-induced hair cell death	0.000705225	12S rRNA, Calcineurin B (regulatory), Cathepsin D, ERK1/2
6	Signal transduction_S1P4 receptor and S1P5 receptor signaling	0.000775488	CRMP2, ERK1/2, ERK2 (MAPK1)
7	Neurophysiological process_Dynein-dynactin motor complex in axonal transport in neurons	0.0009715	Piccolo, Dynein 1, cytoplasmic, heavy chain, ERK1/2
8	IGF family signaling in colorectal cancer	0.0013201	MAFG, ERK1/2, ERK2 (MAPK1)
9	Immune response_TREM1 signaling pathway	0.0013201	DAP12, Calcineurin B (regulatory), ERK1/2
10	Sorafenib-induced inhibition of cell proliferation and angiogenesis in HCC	0.00149352	ERK1/2, ERK2 (MAPK1)

## Sheet: Table S6
Table S6. Gene ontology analysis of DEGs in 5XFAD;Neu cKO mice, related to Figure 6F.
Bulk RNA-seq was performed on the cortices of 4-month-old 5XFAD;Neu cKO and 5XFAD mice. DEGs were identified in 5XFAD;Neu cKO mice compared with 5XFAD (N=5/genotype). Gene Ontology (GO) analysis was performed with the DEGs using the MetaCore™ software. The enriched biological processes and the DEGs in each GO process are listed in the table.
#	Processes	pValue	Network Objects from Active Data
1	Central nervous system development	9.35758e-14	KIF1A, Metallothionein-III, ATP1beta subunit, GFAP, Synaptotagmin, MDR1, P-glycoprotein, HDL proteins, APOE, DAP12, TRIO, BAF53, ACTL6B, M-CSF receptor, ACSL3, Acyl-CoA synthetase, MAL, CRMP2, ERK1/2, ERK2 (MAPK1), SEZ6, Presenilin 1, Presenilin, Galpha(i)-specific peptide GPCRs, CX3CR1, G-protein beta, ACAT1, Synaptotagmin I
2	Regulation of biological quality	3.48875e-13	KIF1A, Metallothionein-III, ATP1B1, ATP1beta subunit, Alpha-endosulfine, GFAP, Synaptotagmin, Synaptotagmin II, MDR1, P-glycoprotein, HDL proteins, APOE, DAP12, ATP6V0A, ProSAPiP1, Piccolo, SYNGR1, IGSF9B, Acyl-CoA synthetase, eIF4G1/3, SV2C, CRMP2, Osteonectin, Calcineurin B (regulatory), Calcineurin B1, LAPTm5, ERK1/2, ERK2 (MAPK1), Synaptotagmin V, SEZ6, CtBP, SV2A, Presenilin 1, Presenilin, G…
3	Nervous system development	3.49497e-13	KIF1A, Metallothionein-III, ATP1beta subunit, GFAP, Synaptotagmin, MDR1, P-glycoprotein, Thy-1, HDL proteins, APOE, DAP12, ATP6V0A, TRIO, Piccolo, BAF53, ACTL6B, M-CSF receptor, IGSF9B, ACSL3, Acyl-CoA synthetase, eIF4G1/3, MAL, CRMP2, Calcineurin B (regulatory), Calcineurin B1, ERK1/2, ERK2 (MAPK1), SEZ6, Presenilin 1, Presenilin, Galpha(i)-specific peptide GPCRs, CX3CR1, G-protein beta, ACAT1, …
4	Regulation of transport	2.71235e-12	ATP1B1, ATP1beta subunit, Alpha-endosulfine, Cathepsin S, GFAP, Synaptotagmin, Synaptotagmin II, MDR1, P-glycoprotein, Thy-1, HDL proteins, APOE, ATP6V0A, Piccolo, Dynein 1, cytoplasmic, heavy chain, ACSL3, Acyl-CoA synthetase, SV2C, CRMP2, Calcineurin B (regulatory), Calcineurin B1, ERK1/2, ERK2 (MAPK1), Synaptotagmin V, SV2A, Presenilin 1, Presenilin, Galpha(i)-specific peptide GPCRs, G-protein…
5	Regulation of localization	4.53585e-12	ATP1B1, ATP1beta subunit, Alpha-endosulfine, Cathepsin S, GFAP, Synaptotagmin, Synaptotagmin II, MDR1, P-glycoprotein, Thy-1, HDL proteins, APOE, DAP12, ATP6V0A, Piccolo, Dynein 1, cytoplasmic, heavy chain, ACSL3, Acyl-CoA synthetase, SV2C, CRMP2, Calcineurin B (regulatory), Calcineurin B1, Cathepsin D, ERK1/2, ERK2 (MAPK1), Synaptotagmin V, SV2A, Presenilin 1, Presenilin, Galpha(i)-specific pept…
6	Synaptic vesicle exocytosis	1.47003e-11	Synaptotagmin, Synaptotagmin II, Piccolo, Synaptotagmin V, CtBP, SV2A, Presenilin 1, Presenilin, Synaptotagmin I
7	Transport	1.73836e-11	KIF1A, Metallothionein-III, ATP1B1, ATP1beta subunit, GFAP, Synaptotagmin, Synaptotagmin II, MDR1, P-glycoprotein, KTN1, HDL proteins, APOE, DAP12, NPC2, ATP6V0A2, ATP6V0A, Slc48a1, Piccolo, SYNGR1, Dynein 1, cytoplasmic, heavy chain, ACSL3, Acyl-CoA synthetase, MAL, SV2C, CRMP2, Calcineurin B (regulatory), Calcineurin B1, LAPTm5, ERK1/2, ERK2 (MAPK1), Synaptotagmin V, CtBP1, CtBP, SV2A, Presenil…
8	Modulation of chemical synaptic transmission	3.22194e-11	GFAP, Synaptotagmin, HDL proteins, APOE, DAP12, TRIO, Piccolo, SYNGR1, SV2C, Calcineurin B (regulatory), Calcineurin B1, ERK1/2, ERK2 (MAPK1), Presenilin 1, Presenilin, Galpha(i)-specific peptide GPCRs, CX3CR1, Synaptotagmin I
9	Regulation of trans-synaptic signaling	3.34803e-11	GFAP, Synaptotagmin, HDL proteins, APOE, DAP12, TRIO, Piccolo, SYNGR1, SV2C, Calcineurin B (regulatory), Calcineurin B1, ERK1/2, ERK2 (MAPK1), Presenilin 1, Presenilin, Galpha(i)-specific peptide GPCRs, CX3CR1, Synaptotagmin I
10	Glial cell differentiation	4.43157e-11	Metallothionein-III, GFAP, HDL proteins, APOE, M-CSF receptor, MAL, Calcineurin B (regulatory), Calcineurin B1, ERK1/2, ERK2 (MAPK1), Presenilin 1, Presenilin, Galpha(i)-specific peptide GPCRs

## Sheet: Table S7
Table S7. Marker gene list for the clusters identified in snRNA-seq analysis, related to Figure 7A.
	p_val	avg_log2FC	pct.1	pct.2	p_val_adj	cluster
Pdzrn3	0	1.8057	0.9	0.374	0	0
Rasgrf2	0	1.85528	0.755	0.246	0	0
Pde7b	0	2.00819	0.805	0.298	0	0
Cux2	0	1.93942	0.692	0.196	0	0
Fstl4	0	1.58215	0.856	0.371	0	0
Rgs6	0	1.92958	0.987	0.54	0	0
Mapk4	0	1.79802	0.683	0.239	0	0
Mlip	0	1.46617	0.801	0.36	0	0
Slc9a9	0	1.41331	0.865	0.431	0	0
Cacng3	0	1.62708	0.689	0.263	0	0
Arhgap10	0	1.74635	0.614	0.2	0	0
Cux1	0	1.39775	0.703	0.29	0	0
Slit3	0	1.03622	0.914	0.508	0	0
Chrm3	0	1.52549	0.976	0.579	0	0
Camk2a	0	1.1956	0.927	0.544	0	0
Prkca	0	1.16271	0.859	0.481	0	0
Enpp2	0	0.930604	0.578	0.202	0	0
Ntrk3	0	1.33905	0.945	0.583	0	0
Pam	0	1.06348	0.862	0.502	0	0
Pparg	0	1.77695	0.505	0.148	0	0
Sorcs3	0	1.48255	0.722	0.365	0	0
Plcb4	0	1.36393	0.611	0.256	0	0
Tmem132d	0	1.04498	0.825	0.473	0	0
Satb2	0	0.933044	0.677	0.328	0	0
Cap2	0	1.15415	0.743	0.394	0	0
Nell2	0	0.95325	0.885	0.537	0	0
Nectin3	0	2.0361	0.458	0.111	0	0
Gpc6	0	0.843608	0.777	0.431	0	0
Pdzd2	0	1.62482	0.591	0.249	0	0
Tafa1	0	0.976466	0.82	0.479	0	0
Arl15	0	1.0293	0.851	0.51	0	0
Mgat5	0	1.0077	0.643	0.305	0	0
Dgkb	0	0.80002	0.877	0.542	0	0
Cdh12	0	1.09476	0.879	0.547	0	0
Stxbp6	0	1.17349	0.559	0.23	0	0
Sipa1l1	0	1.06676	0.87	0.544	0	0
Pcsk2	0	1.24622	0.96	0.635	0	0
D430041D05Rik	0	0.875727	0.823	0.501	0	0
Tmem108	0	0.992036	0.623	0.302	0	0
Nwd2	0	1.12088	0.643	0.323	0	0
Efna5	0	0.967375	0.787	0.467	0	0
Schip1	0	1.07819	0.969	0.65	0	0
Unc5d	0	0.938412	0.932	0.619	0	0
Nlk	0	0.985151	0.893	0.581	0	0
Gabra2	0	0.673025	0.807	0.497	0	0
2010300C02Rik	0	1.30483	0.525	0.216	0	0
Rbfox3	0	0.803026	0.8	0.494	0	0
Gsg1l	0	1.94626	0.415	0.109	0	0
Cntn3	0	0.807933	0.881	0.579	0	0
Col19a1	0	1.16159	0.47	0.168	0	0
Epha4	0	0.916119	0.625	0.324	0	0
Car10	0	1.31339	0.994	0.697	0	0
Edil3	0	0.599058	0.896	0.6	0	0
Atp2b1	0	0.834877	0.931	0.636	0	0
Itpr1	0	0.846613	0.752	0.457	0	0
Kcnb2	0	0.932038	0.96	0.666	0	0
Ppme1	0	1.69797	0.46	0.167	0	0
Frmd6	0	1.47486	0.511	0.218	0	0
Kctd1	0	1.23618	0.516	0.223	0	0
Smarca2	0	0.979316	0.627	0.335	0	0
Gm1976	0	1.18885	0.536	0.246	0	0
Grm1	0	0.787611	0.672	0.383	0	0
Atp2b2	0	0.796739	0.767	0.479	0	0
Syn3	0	1.18827	0.545	0.257	0	0
Hecw1	0	0.888799	0.889	0.603	0	0
Man1a2	0	0.888536	0.619	0.334	0	0
Cntnap5a	0	0.756788	0.822	0.537	0	0
Atf6	0	1.19701	0.5	0.219	0	0
Sept11	0	1.12454	0.537	0.257	0	0
Rapgef5	0	0.930547	0.727	0.45	0	0
Trank1	0	0.89132	0.631	0.357	0	0
Gria3	0	1.03767	0.975	0.702	0	0
Homer1	0	0.93325	0.726	0.453	0	0
Hs6st3	0	0.905482	0.915	0.643	0	0
Kcnj6	0	0.985841	0.575	0.303	0	0
Ankrd33b	0	1.22241	0.488	0.217	0	0
Spats2l	0	1.5543	0.403	0.134	0	0
Ppm1h	0	0.928751	0.657	0.388	0	0
Trerf1	0	0.811481	0.695	0.426	0	0
Ablim1	0	0.752767	0.735	0.467	0	0
Prkg1	0	0.647303	0.94	0.672	0	0
Dlgap3	0	1.18654	0.495	0.23	0	0
Mkx	0	1.38469	0.433	0.168	0	0
Brinp1	0	1.08998	0.942	0.682	0	0
Cabp1	0	1.58041	0.408	0.149	0	0
Tmtc1	0	0.959873	0.53	0.272	0	0
Lrrtm3	0	0.720759	0.788	0.53	0	0
Dgkz	0	1.24612	0.462	0.205	0	0
Sorbs2	0	1.31998	0.984	0.727	0	0
Pitpnm2	0	1.20371	0.457	0.202	0	0
Adgrb1	0	1.17302	0.487	0.233	0	0
Atp1a1	0	1.50904	0.387	0.135	0	0
Dlg1	0	0.847919	0.907	0.66	0	0
Trpc6	0	2.1681	0.319	0.074	0	0
Rasal2	0	0.790187	0.911	0.67	0	0
Gm10115	0	1.19568	0.423	0.183	0	0
Syndig1	0	1.07949	0.437	0.197	0	0
Sntb2	0	1.1991	0.433	0.193	0	0
Ryr2	0	0.669622	0.963	0.732	0	0
Cacna2d1	0	0.796443	0.975	0.748	0	0
Kctd16	0	1.07487	0.985	0.762	0	0
Prmt8	0	1.42634	0.358	0.136	0	0
Greb1l	0	1.31155	0.36	0.139	0	0
Tmem178b	0	0.678144	0.949	0.729	0	0
Tbc1d30	0	1.32059	0.36	0.143	0	0
Mef2c	0	0.708473	0.963	0.747	0	0
Cnksr2	0	0.820318	0.969	0.758	0	0
Ppfia2	0	0.98225	0.973	0.763	0	0
Syne1	0	0.604815	0.928	0.719	0	0
Slc24a4	0	1.59617	0.304	0.097	0	0
Igfn1	0	2.91354	0.236	0.032	0	0
Hecw2	0	0.674849	0.878	0.674	0	0
Abi3bp	0	1.6591	0.287	0.083	0	0
Dgki	0	0.932656	0.964	0.764	0	0
Rgs7	0	1.02626	0.978	0.78	0	0
Gm10419	0	1.50539	0.309	0.112	0	0
Gm16599	0	1.84393	0.263	0.071	0	0
Cpne9	0	1.82153	0.261	0.069	0	0
Cntn4	0	0.679808	0.936	0.745	0	0
Lingo2	0	1.04575	0.999	0.812	0	0
Grin2a	0	0.845778	0.987	0.8	0	0
R3hdm1	0	1.06093	0.986	0.807	0	0
B230216N24Rik	0	2.09484	0.219	0.053	0	0
Lrfn5	0	0.94516	0.984	0.825	0	0
Ntm	0	0.498018	0.976	0.823	0	0
Dlgap2	0	0.726871	0.986	0.834	0	0
Ccbe1	0	2.50866	0.18	0.029	0	0
Ralyl	0	0.842725	0.989	0.84	0	0
Kcnq5	0	0.77282	0.969	0.822	0	0
Gm765	0	3.87723	0.156	0.01	0	0
Exph5	0	1.8667	0.191	0.05	0	0
Rskr	0	1.87328	0.187	0.05	0	0
Gm48530	0	2.19316	0.173	0.038	0	0
Kalrn	0	0.692123	0.992	0.87	0	0
Lrrtm4	0	1.29697	0.998	0.878	0	0
Grin2b	0	0.545866	0.978	0.861	0	0
Stard8	0	2.18481	0.139	0.023	0	0
Kcnh7	0	0.805791	0.993	0.877	0	0
Baz1a	0	2.39199	0.128	0.021	0	0
Kcnip4	0	1.04548	1	0.896	0	0
Robo3	0	3.02475	0.118	0.015	0	0
Lrrc7	0	0.460585	0.991	0.898	0	0
Ppp3ca	0	0.521364	0.969	0.879	0	0
Clec18a	0	3.47567	0.098	0.009	0	0
Auts2	0	0.506611	0.984	0.899	0	0
Opcml	0	0.6717	0.99	0.909	0	0
Phactr1	0	0.607624	0.997	0.918	0	0
Kcnd2	0	0.58667	0.995	0.924	0	0
Tmc1	0	5.082	0.068	0.002	0	0
Nav3	0	0.603251	0.997	0.937	0	0
Plcb1	0	0.651931	0.991	0.932	0	0
Ptprd	0	0.421211	0.999	0.941	0	0
Nrxn3	0	0.657985	0.994	0.948	0	0
Celf2	0	0.847348	1	0.959	0	0
Il1rapl1	0	0.854685	0.995	0.954	0	0
Csmd1	0	0.493453	0.999	0.979	0	0
Dlg2	0	0.482594	1	0.986	0	0
Dlgap1	5.15617e-301	0.354958	0.995	0.951	1.20876e-296	0
Rps6ka3	1.57095e-298	0.757563	0.696	0.43	3.68277e-294	0
Lrrk2	6.32749e-296	1.22203	0.444	0.218	1.48335e-291	0
Gria2	3.79582e-295	0.381133	0.99	0.941	8.89854e-291	0
March1	6.71167e-295	0.600733	0.909	0.738	1.57342e-290	0
Grm7	2.47373e-293	0.393656	0.993	0.893	5.79916e-289	0
Actn1	2.60688e-290	1.41153	0.284	0.106	6.11132e-286	0
Cdh6	1.57321e-287	1.19687	0.344	0.143	3.68807e-283	0
Sorbs2os	1.25134e-285	1.74348	0.2	0.06	2.93351e-281	0
Ctnnd1	6.10906e-278	1.11828	0.405	0.191	1.43215e-273	0
Kcnh1	4.52792e-277	0.832779	0.572	0.319	1.06148e-272	0
Mast3	2.2873e-276	1.14985	0.304	0.119	5.36213e-272	0
Flrt2	2.07958e-275	0.878198	0.594	0.356	4.87515e-271	0
Gm20754	1.76808e-274	0.618481	0.625	0.348	4.1449e-270	0
Gfod1	4.17173e-274	1.03523	0.459	0.234	9.77979e-270	0
Tmem132b	5.81106e-273	0.646395	0.763	0.511	1.36229e-268	0
Wdr17	9.36863e-272	0.887004	0.603	0.363	2.19629e-267	0
Tspoap1	1.26206e-271	1.29071	0.324	0.137	2.95864e-267	0
Gabrb2	1.24197e-269	0.582102	0.828	0.587	2.91155e-265	0
Dnajc21	2.22251e-268	1.42904	0.253	0.092	5.21022e-264	0
Mast4	5.873e-268	0.430302	0.837	0.578	1.37681e-263	0
Shank2	4.1902e-266	0.784653	0.633	0.384	9.82309e-262	0
Pak7	3.96532e-264	0.580735	0.827	0.593	9.29591e-260	0
Herc3	1.11815e-263	0.953678	0.471	0.245	2.62129e-259	0
Rtn4rl1	9.3121e-262	1.3332	0.238	0.084	2.18304e-257	0
Grin1	1.91547e-259	0.655762	0.741	0.487	4.49043e-255	0
Erc2	4.48296e-259	0.424585	0.972	0.87	1.05094e-254	0
Fgf14	1.0134e-257	0.34411	0.995	0.982	2.3757e-253	0
Syt1	5.9252e-257	0.336177	0.999	0.967	1.38904e-252	0
Aopep	1.96741e-255	0.654201	0.708	0.455	4.61219e-251	0
Ptprj	3.82869e-255	0.602392	0.728	0.471	8.97559e-251	0
Rimbp2	1.02164e-254	0.781383	0.606	0.363	2.39503e-250	0
Rgs8	1.67614e-253	2.04071	0.13	0.031	3.92938e-249	0
Fbxw7	3.24109e-252	0.815759	0.55	0.312	7.59808e-248	0
Magi3	7.14529e-252	0.745437	0.555	0.308	1.67507e-247	0
Prr16	2.52079e-251	0.80959	0.597	0.36	5.90949e-247	0
Cacna1a	2.88558e-247	0.521914	0.894	0.651	6.76466e-243	0
Sphkap	3.62842e-246	0.784494	0.54	0.302	8.5061e-242	0
Tsnax	8.97079e-245	1.71352	0.169	0.05	2.10302e-240	0
Nol4	1.73737e-243	0.609563	0.807	0.593	4.07291e-239	0
C030017B01Rik	6.55925e-243	1.14184	0.305	0.129	1.53769e-238	0
Kcnma1	8.08936e-241	0.368418	0.986	0.912	1.89639e-236	0
Rps6ka2	1.09407e-240	1.21034	0.306	0.132	2.56482e-236	0
Nlgn1	9.97911e-238	0.307511	0.997	0.954	2.3394e-233	0
Cadm2	1.83017e-236	0.284549	0.998	0.978	4.29046e-232	0
Pip5k1b	7.78028e-236	0.8923	0.377	0.178	1.82393e-231	0
Zfp40	9.41455e-236	1.3952	0.258	0.103	2.20705e-231	0
Numb	1.16994e-234	0.667065	0.669	0.427	2.7427e-230	0
Arfgef3	2.88893e-231	0.76703	0.565	0.337	6.77252e-227	0
Malat1	5.76222e-231	0.218812	1	1	1.35084e-226	0
Egfem1	3.15331e-230	0.629146	0.764	0.562	7.3923e-226	0
Ildr2	1.32405e-223	0.852354	0.452	0.24	3.10397e-219	0
Bdnf	2.79558e-222	1.8201	0.16	0.049	6.55367e-218	0
Cacna1c	6.37266e-222	0.455942	0.887	0.672	1.49394e-217	0
Ablim2	1.44671e-221	0.804183	0.493	0.276	3.39153e-217	0
Kdm7a	1.46146e-221	1.05578	0.353	0.17	3.42611e-217	0
Pde8b	2.50719e-220	0.643323	0.646	0.413	5.87761e-216	0
Cobl	2.48097e-219	0.670486	0.62	0.382	5.81613e-215	0
Pde4dip	4.64254e-219	0.587997	0.751	0.526	1.08835e-214	0
Ppm1e	8.12162e-218	0.540395	0.806	0.586	1.90395e-213	0
Evc2	1.31527e-215	1.97246	0.114	0.027	3.08339e-211	0
Ptgs2os	1.41528e-215	2.98126	0.06	0.007	3.31785e-211	0
Gucy1a1	6.5775e-215	1.39653	0.185	0.062	1.54196e-210	0
Gm10754	7.23385e-215	1.24777	0.19	0.065	1.69583e-210	0
Dab1	1.06353e-213	0.347063	0.961	0.808	2.49323e-209	0
Spred1	2.03096e-212	0.776433	0.53	0.314	4.76117e-208	0
Calb1	5.40328e-212	1.31159	0.194	0.068	1.26669e-207	0
Pacsin1	6.25175e-211	0.671452	0.632	0.407	1.4656e-206	0
Nrg1	2.21649e-210	0.288961	0.99	0.88	5.19612e-206	0
Arpp21	7.58115e-208	0.379774	0.974	0.786	1.77725e-203	0
Etnk2	3.0389e-207	2.47225	0.074	0.012	7.1241e-203	0
Asap1	1.20033e-205	0.567522	0.803	0.58	2.81393e-201	0
Uggt2	2.73988e-204	0.781663	0.499	0.29	6.42311e-200	0
Zfp945	2.14205e-203	1.56212	0.153	0.047	5.02162e-199	0
Meg3	5.99763e-203	0.31556	0.999	0.936	1.40602e-198	0
9530059O14Rik	7.18836e-203	0.627087	0.613	0.382	1.68517e-198	0
Hivep2	7.11432e-201	0.485821	0.917	0.772	1.66781e-196	0
Bsn	3.22047e-200	0.756062	0.52	0.31	7.54976e-196	0
Npas2	6.72269e-200	0.782413	0.493	0.286	1.576e-195	0
Setbp1	1.30264e-199	0.469938	0.849	0.653	3.05377e-195	0
Dennd5b	4.94428e-199	0.669345	0.639	0.425	1.15909e-194	0
Ksr2	3.89909e-198	0.623307	0.645	0.423	9.14064e-194	0
Ppp1r12a	6.79929e-198	0.619761	0.688	0.466	1.59396e-193	0
Nin	7.58819e-198	0.725569	0.52	0.308	1.7789e-193	0
Wasf1	2.81154e-197	0.755436	0.484	0.279	6.5911e-193	0
Itgav	1.76138e-196	1.03693	0.298	0.136	4.12919e-192	0
Iqsec2	8.41004e-195	0.744795	0.512	0.305	1.97156e-190	0
St6galnac3	4.60262e-194	0.331619	0.589	0.351	1.07899e-189	0
Asic2	9.75691e-194	0.352216	0.957	0.834	2.28731e-189	0
Camkk2	2.05816e-192	0.935386	0.348	0.174	4.82496e-188	0
Epha10	8.89897e-190	1.03618	0.341	0.173	2.08619e-185	0
Mei1	1.12401e-189	1.89984	0.108	0.027	2.63502e-185	0
Lmtk2	1.72171e-189	0.730209	0.494	0.289	4.03621e-185	0
Agmat	2.77147e-186	4.51664	0.029	0.001	6.49716e-182	0
Prag1	5.68735e-186	1.48484	0.131	0.038	1.33329e-181	0
Slc12a5	6.64467e-185	0.917457	0.359	0.186	1.55771e-180	0
Mapk10	3.12385e-184	0.381385	0.946	0.81	7.32325e-180	0
Arhgap32	5.78048e-182	0.551171	0.695	0.488	1.35512e-177	0
Rgs7bp	6.57442e-182	0.577529	0.76	0.562	1.54124e-177	0
Nrcam	3.22062e-181	0.375754	0.923	0.751	7.55011e-177	0
Cpne5	1.21334e-180	1.3457	0.182	0.067	2.84444e-176	0
Gm20063	6.42831e-178	2.00277	0.089	0.02	1.50699e-173	0
Nedd4l	8.57944e-178	0.523626	0.758	0.554	2.01128e-173	0
Abr	9.33789e-178	0.544642	0.627	0.407	2.18908e-173	0
Arid5b	9.48582e-177	0.723034	0.508	0.311	2.22376e-172	0
Klhl29	1.20163e-176	0.59496	0.586	0.374	2.81699e-172	0
Gabbr2	1.40778e-176	0.533417	0.73	0.515	3.30025e-172	0
Mbnl2	1.30417e-175	0.493123	0.748	0.539	3.05736e-171	0
Pi4ka	8.12317e-175	0.498239	0.769	0.562	1.90431e-170	0
Pdp1	1.33182e-174	1.65143	0.12	0.035	3.12219e-170	0
Kcnh4	1.67536e-173	2.01738	0.094	0.023	3.92754e-169	0
Zfp697	1.35888e-171	1.0013	0.276	0.129	3.18561e-167	0
Dock3	3.09637e-170	0.373759	0.929	0.797	7.25882e-166	0
Igsf9b	2.18597e-167	0.866238	0.377	0.207	5.12457e-163	0
Ext1	3.33112e-166	0.50995	0.842	0.648	7.80916e-162	0
1700016P03Rik	6.27201e-166	1.50526	0.181	0.071	1.47035e-161	0
Ptprk	1.08561e-165	0.46879	0.654	0.416	2.545e-161	0
Plekhg5	2.16252e-165	1.05834	0.271	0.129	5.0696e-161	0
Cpeb1	4.24275e-164	0.77961	0.429	0.251	9.94627e-160	0
Rilpl1	7.08545e-164	1.31842	0.167	0.062	1.66104e-159	0
Egln1	7.19911e-164	1.53247	0.139	0.046	1.68769e-159	0
Cacna2d3	9.98091e-161	0.224315	0.85	0.58	2.33982e-156	0
Atxn1	6.59739e-160	0.433497	0.894	0.742	1.54663e-155	0
Tacc1	9.12744e-160	0.639125	0.498	0.307	2.13975e-155	0
Rgl1	3.11776e-157	0.735826	0.421	0.243	7.30895e-153	0
Sez6l	5.23815e-157	0.656324	0.505	0.315	1.22798e-152	0
Sema3a	6.94317e-156	0.931892	0.281	0.138	1.62769e-151	0
Zfyve28	9.06664e-156	0.735169	0.419	0.243	2.12549e-151	0
Rnf112	1.51774e-155	0.976513	0.287	0.144	3.55804e-151	0
Sptbn2	3.75735e-155	1.06327	0.281	0.141	8.80836e-151	0
Maml3	8.00047e-155	0.800175	0.441	0.263	1.87555e-150	0
Sv2b	3.54551e-154	0.492173	0.651	0.43	8.31173e-150	0
Lin7a	4.38575e-154	0.626689	0.482	0.293	1.02815e-149	0
Cyfip2	5.7084e-153	0.666509	0.477	0.294	1.33822e-148	0
Baiap2	7.54161e-153	0.969174	0.331	0.179	1.76798e-148	0
Tenm4	2.72507e-152	0.332182	0.905	0.695	6.38839e-148	0
Akap6	3.42382e-152	0.374318	0.885	0.742	8.02646e-148	0
Epb41l3	3.7884e-152	0.555262	0.557	0.359	8.88115e-148	0
Mical2	4.72926e-152	0.629574	0.615	0.434	1.10868e-147	0
Gabra4	5.99345e-152	0.665379	0.444	0.265	1.40505e-147	0
Pak6	8.45211e-151	1.75297	0.103	0.03	1.98143e-146	0
Nptn	2.58982e-149	0.380942	0.83	0.651	6.07132e-145	0
Arhgef9	4.26126e-149	0.579192	0.592	0.403	9.98967e-145	0
Herc6	2.85585e-148	1.28449	0.143	0.051	6.69496e-144	0
Lamp5	4.16946e-148	1.62749	0.104	0.03	9.77446e-144	0
Arntl	9.62307e-146	0.933749	0.297	0.155	2.25594e-141	0
Ttll11	1.5212e-145	0.732025	0.431	0.261	3.56615e-141	0
Actn4	4.01433e-145	0.943073	0.25	0.12	9.41079e-141	0
Lingo1	4.94665e-145	0.72793	0.396	0.23	1.15964e-140	0
Plk5	2.60775e-144	2.11952	0.072	0.017	6.11335e-140	0
Slc4a10	5.99756e-144	0.34768	0.814	0.62	1.40601e-139	0
Kcnh3	2.16213e-143	1.36857	0.153	0.058	5.06867e-139	0
Acvr1c	2.51759e-143	1.53737	0.104	0.031	5.90198e-139	0
Smad3	4.82691e-143	0.919199	0.27	0.135	1.13157e-138	0
C730002L08Rik	8.28185e-143	1.9509	0.077	0.019	1.94151e-138	0
Khdrbs2	1.60255e-142	0.33837	0.736	0.512	3.75685e-138	0
Mrtfb	2.40615e-142	0.486993	0.666	0.47	5.64073e-138	0
Cttnbp2	6.63216e-142	0.413596	0.809	0.643	1.55478e-137	0
Unc13a	9.69715e-142	0.85066	0.346	0.194	2.2733e-137	0
Cdh7	6.94381e-140	0.785364	0.254	0.122	1.62784e-135	0
Phf20l1	1.46631e-139	0.461502	0.715	0.528	3.43747e-135	0
Prkar1b	1.44149e-138	0.765523	0.356	0.202	3.37929e-134	0
9130024F11Rik	3.20586e-138	0.986156	0.231	0.109	7.5155e-134	0
Arnt2	5.11831e-138	0.545133	0.522	0.336	1.19989e-133	0
Cdk17	5.7385e-138	0.526758	0.561	0.372	1.34528e-133	0
Dock4	2.56423e-137	0.154973	0.826	0.597	6.01133e-133	0
Gucy1b1	4.51018e-137	0.867033	0.268	0.135	1.05732e-132	0
Tenm2	1.12675e-136	0.347448	0.969	0.926	2.64145e-132	0
Ttc3	4.0583e-136	0.324706	0.935	0.809	9.51387e-132	0
Ajap1	9.90857e-135	1.18874	0.178	0.076	2.32287e-130	0
Anxa11	1.1201e-134	1.51799	0.122	0.042	2.62585e-130	0
Dusp14	1.52862e-134	1.72118	0.09	0.026	3.58355e-130	0
Plekha5	1.87938e-134	0.400261	0.763	0.571	4.40583e-130	0
Kcnq1ot1	2.17562e-133	0.372783	0.862	0.692	5.1003e-129	0
Scn8a	1.63431e-132	0.440915	0.716	0.527	3.83132e-128	0
5330417C22Rik	2.26255e-132	0.777626	0.363	0.212	5.30411e-128	0
Gm15155	6.50339e-132	0.683943	0.36	0.205	1.52459e-127	0
Sgsm1	4.68965e-131	0.982168	0.316	0.18	1.0994e-126	0
A230006K03Rik	8.2209e-131	0.356391	0.816	0.595	1.92722e-126	0
Dnajc1	1.17903e-130	0.600606	0.643	0.476	2.764e-126	0
Large1	1.49232e-130	0.308401	0.921	0.779	3.49844e-126	0
Mtmr12	4.92947e-129	1.03612	0.21	0.098	1.15561e-124	0
Adam2	9.14933e-129	3.07409	0.03	0.003	2.14488e-124	0
Zmynd8	1.21637e-128	0.593258	0.51	0.339	2.85154e-124	0
AC149090.1	5.7372e-128	0.464563	0.711	0.524	1.34497e-123	0
Rbfox2	1.26395e-126	0.396629	0.777	0.605	2.96307e-122	0
Otud7a	6.07861e-126	0.378975	0.862	0.705	1.42501e-121	0
Ptk2	1.15029e-125	0.316578	0.819	0.62	2.69663e-121	0
Lyst	6.29956e-125	0.573429	0.473	0.303	1.47681e-120	0
Kitl	6.40678e-124	1.09208	0.202	0.094	1.50194e-119	0
Unc80	6.96123e-124	0.349382	0.846	0.665	1.63192e-119	0
Fhod3	1.18599e-123	0.490572	0.502	0.319	2.78032e-119	0
Ppp1r9a	1.4595e-123	0.377813	0.736	0.55	3.42152e-119	0
Slc16a7	1.15789e-122	0.603345	0.428	0.266	2.71444e-118	0
Celf1	1.01158e-121	0.403531	0.685	0.502	2.37145e-117	0
Osbpl6	1.02655e-121	0.521149	0.594	0.42	2.40655e-117	0
Ntn5	2.23565e-121	2.56563	0.044	0.007	5.24103e-117	0
Csgalnact1	5.06887e-121	0.45279	0.464	0.286	1.1883e-116	0
Acap2	4.20788e-120	0.429863	0.625	0.441	9.86454e-116	0
Bicc1	5.16071e-120	0.718378	0.18	0.079	1.20982e-115	0
Prkcb	3.09618e-119	0.298791	0.833	0.633	7.25836e-115	0
Plxna2	3.52093e-119	0.479967	0.567	0.391	8.25413e-115	0
Dmtn	5.85881e-119	0.889129	0.27	0.146	1.37348e-114	0
Btbd9	7.25107e-118	0.437207	0.654	0.47	1.69987e-113	0
Plxna4	4.27431e-117	0.341182	0.706	0.501	1.00203e-112	0
Samd12	6.52796e-117	0.322237	0.894	0.756	1.53035e-112	0
Dclk1	5.0328e-116	0.31911	0.94	0.836	1.17984e-111	0
Scn1a	8.43969e-116	0.438458	0.669	0.495	1.97852e-111	0
Ctdspl	1.89678e-115	0.590059	0.44	0.283	4.44663e-111	0
Ldlrad4	9.84319e-114	0.257498	0.788	0.588	2.30754e-109	0
Myo1b	1.54072e-113	0.88446	0.209	0.102	3.61192e-109	0
Ephx4	1.60705e-113	1.11071	0.188	0.089	3.7674e-109	0
Itga4	3.9033e-113	1.27575	0.126	0.049	9.1505e-109	0
D630045J12Rik	4.02321e-112	0.736235	0.311	0.179	9.43162e-108	0
Grasp	8.189e-112	1.7278	0.076	0.022	1.91975e-107	0
Rasgef1b	1.09316e-111	0.370222	0.645	0.446	2.5627e-107	0
Dgkh	1.48414e-111	0.417469	0.598	0.417	3.47926e-107	0
Gm13912	3.83684e-111	3.34297	0.023	0.002	8.99471e-107	0
Rims3	6.36783e-111	1.25677	0.132	0.053	1.49281e-106	0
Kcnk9	1.53841e-110	1.10407	0.163	0.072	3.6065e-106	0
Abhd2	2.26122e-109	0.820118	0.261	0.142	5.30099e-105	0
Mtcl1	3.85069e-109	0.629265	0.384	0.238	9.02717e-105	0
Hace1	9.90377e-109	0.529034	0.446	0.287	2.32174e-104	0
Add2	1.62238e-108	0.687594	0.35	0.212	3.80334e-104	0
Csmd2	5.29744e-108	0.272198	0.719	0.511	1.24188e-103	0
Siae	9.07869e-108	1.57948	0.082	0.026	2.12832e-103	0
Pde10a	1.87998e-106	0.490024	0.813	0.686	4.40725e-102	0
Rnf169	4.15617e-106	0.544123	0.47	0.315	9.74331e-102	0
Atrnl1	4.48066e-106	0.295725	0.814	0.63	1.0504e-101	0
Arr3	2.04628e-105	2.96645	0.029	0.004	4.79709e-101	0
Nyap2	4.10269e-105	0.334837	0.646	0.472	9.61794e-101	0
Gucy1a2	1.2836e-104	0.379704	0.682	0.502	3.00915e-100	0
Smpd4	5.66303e-104	1.08913	0.173	0.081	1.32758e-99	0
Prkg2	1.20957e-103	1.09914	0.147	0.064	2.8356e-99	0
Ptprs	2.26374e-103	0.463212	0.569	0.404	5.30689e-99	0
Rabgap1l	3.28912e-103	0.316435	0.825	0.676	7.71068e-99	0
Csnk1g1	4.58382e-103	0.452101	0.56	0.396	1.07458e-98	0
Akap8l	3.03041e-102	0.484873	0.529	0.369	7.10419e-98	0
Sobp	6.19342e-101	0.301118	0.753	0.569	1.45192e-96	0
Gpr137c	6.97061e-101	0.541035	0.428	0.28	1.63412e-96	0
Zdhhc14	9.92271e-101	0.491039	0.537	0.378	2.32618e-96	0
4933424G05Rik	1.19797e-100	1.50355	0.088	0.03	2.8084e-96	0
Osbpl1a	1.10322e-99	0.538122	0.436	0.287	2.58629e-95	0
Nrn1	1.95961e-99	0.877683	0.205	0.105	4.5939e-95	0
Atp2c1	2.36023e-99	0.423566	0.569	0.406	5.53309e-95	0
Adcy9	3.22659e-99	0.444616	0.522	0.358	7.5641e-95	0
Sgcz	5.98958e-99	0.149242	0.942	0.835	1.40414e-94	0
Itpka	2.56847e-98	1.20708	0.131	0.055	6.02126e-94	0
Pcdh7	4.09702e-98	0.269509	0.924	0.814	9.60464e-94	0
Kcnb1	1.85088e-97	0.615436	0.37	0.234	4.33903e-93	0
Slit2	3.07169e-97	0.369789	0.548	0.38	7.20097e-93	0
Igf1r	3.18436e-97	0.417913	0.571	0.405	7.46508e-93	0
Myh10	4.48324e-97	0.684538	0.317	0.191	1.05101e-92	0
Ptgs2	1.40266e-96	2.21567	0.039	0.007	3.28824e-92	0
Slc39a10	2.67057e-96	0.684695	0.245	0.134	6.26061e-92	0
Ubtd2	3.03711e-96	1.07472	0.14	0.061	7.11989e-92	0
Vmp1	3.11295e-96	0.514928	0.409	0.266	7.2977e-92	0
Sntg1	4.32062e-96	0.141907	0.935	0.791	1.01288e-91	0
Shank1	2.36339e-95	0.653374	0.364	0.232	5.5405e-91	0
Adcy2	3.21643e-95	0.247771	0.72	0.532	7.54028e-91	0
Grm5	1.61598e-93	0.168228	0.986	0.899	3.78834e-89	0
Ptprn	1.28991e-92	0.637244	0.367	0.236	3.02395e-88	0
Ptk2b	1.34926e-92	0.592507	0.358	0.226	3.16308e-88	0
Cckbr	1.1297e-90	1.44993	0.083	0.029	2.64837e-86	0
Wipf3	3.89801e-90	0.853875	0.211	0.113	9.13809e-86	0
Nptx2	5.60396e-90	1.80989	0.058	0.016	1.31374e-85	0
Rims2	6.42271e-90	0.258108	0.928	0.819	1.50568e-85	0
Fhl2	8.79982e-90	0.93746	0.171	0.084	2.06294e-85	0
Cntln	1.36092e-89	0.592321	0.323	0.198	3.1904e-85	0
Sptan1	1.55514e-89	0.415137	0.583	0.428	3.64572e-85	0
Sidt1	1.81722e-89	0.473932	0.475	0.328	4.26011e-85	0
Gm40841	2.56503e-89	0.606885	0.327	0.202	6.0132e-85	0
Cdh22	1.17455e-88	1.37898	0.1	0.039	2.75349e-84	0
Btaf1	1.47596e-87	0.558263	0.474	0.335	3.4601e-83	0
A830082K12Rik	1.97266e-87	0.605593	0.319	0.196	4.62451e-83	0
Chn1	2.47879e-87	0.385851	0.566	0.409	5.81102e-83	0
Tmem232	3.71104e-87	1.46997	0.074	0.025	8.69979e-83	0
Zfr	4.85501e-87	0.375792	0.597	0.442	1.13816e-82	0
B230209E15Rik	9.23686e-87	0.429789	0.508	0.358	2.1654e-82	0
Plekha6	2.66319e-86	0.633734	0.326	0.204	6.24332e-82	0
Sestd1	6.88921e-86	0.695507	0.259	0.151	1.61504e-81	0
Cd34	7.36353e-86	1.40991	0.072	0.023	1.72623e-81	0
Rnf165	1.64817e-85	0.766237	0.258	0.152	3.86381e-81	0
Phf24	3.46753e-85	0.443487	0.477	0.331	8.12894e-81	0
Gabrd	6.88266e-85	1.34534	0.09	0.034	1.6135e-80	0
R3hdm2	8.44913e-85	0.376459	0.632	0.475	1.98073e-80	0
Cdr1os	1.74589e-83	0.28076	0.825	0.678	4.0929e-79	0
Miat	3.86966e-83	0.442229	0.469	0.323	9.07164e-79	0
Jph1	7.22207e-83	0.628594	0.248	0.142	1.69307e-78	0
Cacna1b	1.10097e-82	0.375101	0.565	0.41	2.58101e-78	0
St3gal5	1.49801e-82	0.615013	0.274	0.163	3.51178e-78	0
Prickle1	1.58424e-82	0.300836	0.74	0.567	3.71394e-78	0
Cdc40	2.1363e-82	0.710787	0.238	0.136	5.00813e-78	0
Dleu2	2.38146e-81	0.276091	0.505	0.346	5.58286e-77	0
Adrb1	2.72403e-81	1.21669	0.097	0.038	6.38595e-77	0
Kcnh5	3.79543e-81	0.419774	0.359	0.229	8.89762e-77	0
Srpk2	1.40312e-80	0.335917	0.671	0.521	3.28934e-76	0
A830036E02Rik	3.13906e-80	0.652947	0.218	0.121	7.3589e-76	0
Frmd5	7.97873e-80	0.10288	0.761	0.577	1.87045e-75	0
Sytl2	1.56279e-79	0.446554	0.213	0.116	3.66365e-75	0
Exd2	1.60012e-79	0.820247	0.21	0.117	3.75117e-75	0
Rasgef1a	3.55466e-79	0.562701	0.351	0.229	8.33318e-75	0
Mical3	9.77594e-79	0.386933	0.547	0.399	2.29177e-74	0
Gm47415	1.01305e-77	3.21084	0.019	0.002	2.37489e-73	0
Kcnv1	1.41515e-77	1.20828	0.081	0.03	3.31754e-73	0
Fgf12	1.5654e-77	0.135954	0.972	0.921	3.66978e-73	0
Nsun2	4.2509e-77	0.746227	0.226	0.13	9.96539e-73	0
Adam33	5.49046e-77	1.39064	0.066	0.022	1.28713e-72	0
Usp25	6.73872e-77	0.538366	0.294	0.181	1.57976e-72	0
Osbpl8	9.52221e-77	0.450305	0.517	0.381	2.23229e-72	0
2210408F21Rik	4.682e-76	0.456198	0.475	0.343	1.0976e-71	0
Cdk14	5.01248e-76	0.26546	0.739	0.57	1.17508e-71	0
Syt7	6.15332e-76	0.41529	0.446	0.309	1.44252e-71	0
Vmn2r87	1.19457e-75	1.21682	0.096	0.039	2.80044e-71	0
Glcci1	1.94939e-75	0.51657	0.339	0.219	4.56996e-71	0
Lmo7	3.98954e-75	0.524947	0.31	0.195	9.35268e-71	0
Armc4	6.02569e-75	2.77631	0.02	0.002	1.4126e-70	0
Gm34237	8.31547e-75	1.19953	0.093	0.038	1.94939e-70	0
Bmp1	1.40491e-74	1.15813	0.106	0.046	3.29354e-70	0
Snhg11	2.36011e-74	0.21835	0.973	0.878	5.53281e-70	0
Gls	2.45439e-74	0.264976	0.792	0.645	5.75381e-70	0
Map9	2.71168e-74	1.00521	0.139	0.068	6.357e-70	0
Adgrl3	8.08373e-74	0.170056	0.975	0.937	1.89507e-69	0
Npy1r	1.0833e-73	1.40909	0.068	0.024	2.53957e-69	0
Naaladl2	1.3115e-73	0.286248	0.635	0.485	3.07455e-69	0
Arhgap15	6.6705e-73	0.71259	0.203	0.114	1.56376e-68	0
Cacna1e	9.26083e-73	0.191352	0.837	0.636	2.17102e-68	0
Gm4876	9.33819e-73	0.448196	0.164	0.084	2.18915e-68	0
Vgll4	1.70085e-72	0.500659	0.31	0.196	3.9873e-68	0
Hdac9	1.85442e-72	0.203168	0.791	0.634	4.34731e-68	0
Pde2a	3.01519e-72	0.580813	0.328	0.215	7.06851e-68	0
Sgsm2	3.4329e-72	0.794233	0.196	0.11	8.04774e-68	0
Atp8a2	1.29925e-71	0.346497	0.575	0.433	3.04582e-67	0
Celf5	1.99186e-71	0.677619	0.254	0.155	4.66952e-67	0
Phf21b	2.86199e-71	1.27768	0.087	0.035	6.70937e-67	0
Spred2	4.28529e-71	0.508112	0.411	0.29	1.0046e-66	0
Ptpn3	6.83472e-71	0.726	0.215	0.125	1.60226e-66	0
Trio	7.82103e-71	0.299275	0.687	0.544	1.83348e-66	0
Cdh8	1.34626e-70	0.181562	0.577	0.406	3.15604e-66	0
Sun1	1.89025e-70	0.682949	0.226	0.133	4.43131e-66	0
Btbd10	2.00954e-70	0.444986	0.375	0.253	4.71095e-66	0
Dlk2	2.04926e-70	1.1929	0.1	0.044	4.80408e-66	0
Dcaf6	2.0804e-70	0.371755	0.572	0.437	4.87708e-66	0
Mapk1	2.48631e-70	0.379468	0.465	0.331	5.82866e-66	0
Gm28905	3.12969e-70	0.474896	0.326	0.212	7.33692e-66	0
Epha3	1.21546e-69	0.38819	0.372	0.249	2.8494e-65	0
Mtf2	7.35703e-69	0.42728	0.427	0.3	1.72471e-64	0
Aifm3	7.43303e-69	0.742976	0.21	0.122	1.74252e-64	0
Spag5	1.00876e-68	1.5852	0.054	0.017	2.36483e-64	0
Tjp1	1.47508e-68	0.22358	0.782	0.632	3.45802e-64	0
Gm12371	1.63159e-68	1.55308	0.057	0.019	3.82494e-64	0
Rian	1.82975e-68	0.205613	0.879	0.707	4.28948e-64	0
Megf9	5.85989e-68	0.437543	0.331	0.216	1.37373e-63	0
Nmnat2	6.52437e-68	0.486437	0.495	0.368	1.52951e-63	0
Gm17231	9.40166e-68	1.31921	0.076	0.029	2.20403e-63	0
Zfp831	1.66634e-67	0.873827	0.147	0.076	3.90639e-63	0
Gm12027	2.58285e-67	1.51166	0.063	0.022	6.05498e-63	0
Psd3	2.89286e-67	0.26934	0.65	0.502	6.78173e-63	0
Hlcs	4.17066e-67	0.877729	0.129	0.063	9.77727e-63	0
1700111E14Rik	4.95408e-67	1.27426	0.085	0.035	1.16139e-62	0
Cit	5.34096e-67	0.408182	0.39	0.267	1.25208e-62	0
Cdk9	7.64873e-67	0.964767	0.125	0.061	1.79309e-62	0
Gm43948	1.8943e-66	1.8778	0.041	0.011	4.4408e-62	0
Otof	2.13748e-66	0.995862	0.103	0.046	5.01089e-62	0
Smoc2	1.30592e-65	1.20179	0.073	0.028	3.06146e-61	0
Tesc	8.25897e-65	1.41163	0.062	0.022	1.93615e-60	0
Tet3	1.2933e-64	0.591756	0.269	0.171	3.03188e-60	0
Rock2	1.63379e-64	0.309893	0.69	0.561	3.83008e-60	0
Hs2st1	8.3424e-64	0.42929	0.393	0.275	1.95571e-59	0
Smap2	1.0571e-63	0.531397	0.234	0.142	2.47817e-59	0
Cds1	3.75807e-63	0.826944	0.147	0.078	8.81003e-59	0
Gm26911	6.04853e-63	1.92691	0.037	0.01	1.41796e-58	0
Rfx3	6.39876e-63	0.17913	0.602	0.453	1.50006e-58	0
Nova1	7.72487e-63	0.350558	0.314	0.202	1.81094e-58	0
Cdh10	7.72655e-63	0.210683	0.701	0.537	1.81134e-58	0
Plk2	9.26572e-63	0.870424	0.132	0.067	2.17216e-58	0
Igfbp7	1.23601e-62	1.3745	0.043	0.012	2.89757e-58	0
Ipcef1	1.61803e-62	0.54923	0.232	0.141	3.79316e-58	0
Gm35823	4.78647e-62	2.33114	0.025	0.005	1.12209e-57	0
Cop1	5.85299e-62	0.489779	0.431	0.317	1.37212e-57	0
Zfp407	8.0669e-62	0.368542	0.396	0.275	1.89112e-57	0
Cpne4	8.25293e-62	0.186517	0.406	0.278	1.93473e-57	0
Ptpn5	8.82135e-62	0.658365	0.218	0.132	2.06799e-57	0
Nrg3	1.00255e-61	0.140289	0.998	0.981	2.35029e-57	0
Slc16a2	1.11239e-61	0.661392	0.193	0.112	2.60778e-57	0
Olfr78	1.27095e-61	3.70574	0.01	0.001	2.97948e-57	0
Ntrk2	1.39115e-61	0.553183	0.795	0.712	3.26128e-57	0
4933406I18Rik	1.59955e-61	0.241818	0.388	0.267	3.74983e-57	0
Dmxl2	1.94275e-61	0.346535	0.526	0.398	4.5544e-57	0
Syt17	2.37639e-61	0.850922	0.136	0.071	5.57097e-57	0
Synpo	7.57095e-61	1.09941	0.092	0.041	1.77486e-56	0
Gabrb3	9.40368e-61	0.193953	0.919	0.784	2.2045e-56	0
Ttc7b	1.43792e-60	0.338109	0.524	0.393	3.37092e-56	0
Inhba	1.69392e-60	1.62641	0.048	0.015	3.97105e-56	0
Gpm6b	1.88989e-60	0.116303	0.743	0.58	4.43046e-56	0
Cpeb4	5.68155e-60	0.253499	0.542	0.405	1.33193e-55	0
Ccdc88c	9.39808e-60	0.800162	0.136	0.071	2.20319e-55	0
Arpc2	4.67777e-59	0.562368	0.252	0.16	1.09661e-54	0
Casc4	5.17075e-59	0.470664	0.408	0.298	1.21218e-54	0
Camk1d	1.14065e-58	0.227734	0.75	0.613	2.67403e-54	0
Mest	1.32457e-58	1.24208	0.096	0.045	3.10518e-54	0
Sik2	2.94074e-58	0.859647	0.408	0.312	6.89398e-54	0
Stxbp5l	4.22811e-58	0.191257	0.875	0.741	9.91195e-54	0
Clstn1	1.16231e-57	0.399267	0.376	0.265	2.72481e-53	0
Cacnb3	1.26027e-57	1.16839	0.088	0.04	2.95446e-53	0
Mylk3	1.34797e-57	2.69306	0.018	0.003	3.16004e-53	0
Lipg	2.41857e-57	2.71698	0.018	0.003	5.66985e-53	0
Adam22	3.77637e-57	0.244874	0.691	0.556	8.85294e-53	0
Lnpk	4.64476e-57	0.501498	0.275	0.18	1.08887e-52	0
Lncpint	5.50174e-57	0.262456	0.851	0.731	1.28977e-52	0
Mtus2	1.0396e-56	0.322754	0.486	0.362	2.43713e-52	0
Kif5c	1.82991e-56	0.383255	0.469	0.352	4.28985e-52	0
Unc13b	5.41659e-56	0.377717	0.373	0.261	1.26981e-51	0
Vti1a	5.56043e-56	0.256402	0.619	0.482	1.30353e-51	0
Camkk1	6.18269e-56	1.13061	0.091	0.042	1.44941e-51	0
Lzts3	6.80682e-56	1.03611	0.1	0.048	1.59572e-51	0
Rbm24	1.12011e-55	1.19453	0.073	0.03	2.62587e-51	0
Dnah1	2.38249e-55	2.00147	0.031	0.008	5.58526e-51	0
Osbpl10	3.39107e-55	0.448353	0.322	0.221	7.9497e-51	0
Ppp4r4	6.74069e-55	0.673383	0.172	0.1	1.58022e-50	0
Fzd3	2.08789e-54	0.626666	0.189	0.113	4.89465e-50	0
Cdkl5	2.47721e-54	0.287168	0.515	0.39	5.80732e-50	0
Vsnl1	2.83532e-54	0.25436	0.586	0.452	6.64683e-50	0
Vmn2r84	3.19051e-54	1.40443	0.052	0.019	7.4795e-50	0
4933432I09Rik	8.50579e-54	2.40979	0.021	0.004	1.99401e-49	0
Nova2	8.70295e-54	0.601672	0.229	0.146	2.04023e-49	0
Ankrd6	1.64562e-53	0.662995	0.158	0.09	3.85782e-49	0
Nap1l1	4.35012e-53	0.54308	0.311	0.217	1.0198e-48	0
Hectd2	1.74518e-52	0.677252	0.217	0.138	4.09122e-48	0
A830009L08Rik	1.93612e-52	1.76809	0.032	0.009	4.53884e-48	0
Gm35161	5.78623e-52	1.5936	0.04	0.013	1.35647e-47	0
Cnnm1	6.54867e-52	0.652401	0.221	0.141	1.53521e-47	0
Msrb3	7.86053e-52	0.73095	0.134	0.073	1.84274e-47	0
Klhl2	1.41888e-51	0.269937	0.4	0.287	3.32629e-47	0
Shank3	1.60132e-51	0.653857	0.193	0.119	3.75397e-47	0
Mapk12	4.71589e-51	1.6014	0.041	0.013	1.10554e-46	0
Pkig	5.21976e-51	0.495571	0.249	0.163	1.22367e-46	0
Rapgef2	5.69074e-51	0.244109	0.631	0.502	1.33408e-46	0
Faah	6.26327e-51	0.703998	0.174	0.104	1.4683e-46	0
Jdp2	9.55189e-51	0.840255	0.115	0.06	2.23925e-46	0
Sytl1	1.07132e-50	2.59922	0.017	0.003	2.5115e-46	0
Usp32	1.37406e-50	0.27642	0.525	0.402	3.2212e-46	0
Gm33524	2.38537e-50	1.52259	0.045	0.015	5.59201e-46	0
Gabrg2	3.80799e-50	0.326379	0.47	0.356	8.92706e-46	0
Cacng2	4.82169e-50	0.573321	0.247	0.164	1.13035e-45	0
Unc79	5.07636e-50	0.23165	0.688	0.558	1.19005e-45	0
Mras	6.19044e-50	0.551924	0.193	0.119	1.45123e-45	0
Mas1	2.54023e-49	1.71942	0.036	0.011	5.95506e-45	0
Rnf144a	2.61115e-49	0.539082	0.164	0.096	6.12132e-45	0
9630028H03Rik	3.11636e-49	0.81333	0.136	0.076	7.30569e-45	0
Tom1l2	3.69014e-49	0.281947	0.468	0.351	8.65079e-45	0
Anks1b	5.82633e-49	0.113432	0.987	0.942	1.36587e-44	0
Ppp1r37	7.01616e-49	1.00722	0.088	0.042	1.6448e-44	0
Pou2f2	7.11604e-49	0.39718	0.191	0.116	1.66821e-44	0
Slc23a3	7.24998e-49	2.86457	0.014	0.002	1.69961e-44	0
Slc9a5	7.59688e-49	1.25937	0.063	0.026	1.78094e-44	0
Gm15738	2.03005e-48	0.726296	0.168	0.101	4.75904e-44	0
Prex1	4.78874e-48	0.395255	0.149	0.084	1.12263e-43	0
Diaph2	5.70305e-48	0.144127	0.708	0.561	1.33697e-43	0
Rab11fip3	6.19624e-48	0.393136	0.411	0.307	1.45258e-43	0
Rnf38	7.81001e-48	0.457767	0.238	0.155	1.8309e-43	0
Hkdc1	1.38236e-47	1.73173	0.031	0.009	3.24067e-43	0
Camk2n1	1.45172e-47	0.34821	0.227	0.145	3.40328e-43	0
Ube2g1	2.22952e-47	0.345832	0.376	0.273	5.22666e-43	0
Irf2	5.05358e-47	0.423345	0.313	0.22	1.18471e-42	0
Dgat2l6	5.62698e-47	2.21687	0.019	0.004	1.31913e-42	0
Slc6a6	6.00778e-47	0.366898	0.311	0.217	1.4084e-42	0
Ranbp9	7.38815e-47	0.316159	0.404	0.297	1.732e-42	0
Rasgef1c	9.05977e-47	1.18473	0.062	0.026	2.12388e-42	0
Dmd	1.1469e-46	0.144123	0.962	0.904	2.68869e-42	0
Atp9b	1.15277e-46	0.256025	0.548	0.427	2.70243e-42	0
Myo19	1.89548e-46	1.2454	0.06	0.025	4.44358e-42	0
Ism1	2.41005e-46	1.80645	0.031	0.009	5.64987e-42	0
Tmod1	5.3187e-46	0.58154	0.147	0.085	1.24686e-41	0
Bicdl1	7.25105e-46	0.450879	0.32	0.23	1.69986e-41	0
Pgbd5	7.78814e-46	0.592856	0.205	0.131	1.82577e-41	0
Pcsk2os2	1.0308e-45	1.52319	0.042	0.015	2.41651e-41	0
Fbxo33	3.85507e-45	0.922292	0.114	0.062	9.03744e-41	0
Palmd	6.34036e-45	0.963994	0.075	0.035	1.48637e-40	0
Lyzl4	9.05372e-45	0.712291	0.11	0.059	2.12246e-40	0
Pip5k1a	1.0633e-44	0.423853	0.301	0.212	2.4927e-40	0
Vwa3a	1.83979e-44	1.25689	0.054	0.022	4.31302e-40	0
Eml5	2.70943e-44	0.309307	0.538	0.428	6.35173e-40	0
Gm16351	3.67021e-44	1.34318	0.049	0.019	8.60408e-40	0
Dnmt3a	6.78917e-44	0.239986	0.584	0.466	1.59158e-39	0
Gabra1	7.2287e-44	0.274335	0.409	0.303	1.69462e-39	0
1700123M08Rik	9.20729e-44	1.2202	0.042	0.015	2.15846e-39	0
Ap2b1	1.08483e-43	0.440234	0.347	0.256	2.54318e-39	0
Ifrd1	1.14712e-43	0.702757	0.17	0.106	2.68919e-39	0
Snap25	2.21654e-43	0.163289	0.9	0.802	5.19624e-39	0
Gm48091	2.2373e-43	0.849467	0.11	0.06	5.24489e-39	0
Gm41609	2.27831e-43	0.878581	0.106	0.057	5.34103e-39	0
Rbm26	7.77266e-43	0.230569	0.548	0.43	1.82214e-38	0
Gnal	1.03243e-42	0.423906	0.207	0.133	2.42033e-38	0
Col4a1	1.39819e-42	0.797197	0.115	0.064	3.27778e-38	0
Kcnd3	1.70029e-42	0.242335	0.529	0.411	3.986e-38	0
Plcl2	2.40834e-42	0.239427	0.474	0.362	5.64587e-38	0
Ak5	2.51197e-42	0.224527	0.522	0.401	5.88881e-38	0
Sptbn1	3.90575e-42	0.196657	0.706	0.583	9.15626e-38	0
Far1	6.20529e-42	0.283261	0.441	0.336	1.45471e-37	0
March4	6.72585e-42	0.692897	0.129	0.074	1.57674e-37	0
Gda	7.33696e-42	0.395027	0.295	0.209	1.72e-37	0
Acvr1	8.28784e-42	0.413489	0.237	0.159	1.94292e-37	0
Jmjd1c	1.31814e-41	0.192291	0.649	0.528	3.09011e-37	0
Actr3b	1.43127e-41	0.469916	0.24	0.163	3.35534e-37	0
Fbxo34	1.98318e-41	0.474345	0.229	0.154	4.64917e-37	0
Arhgap21	3.22931e-41	0.266985	0.479	0.373	7.57048e-37	0
Gm20646	3.23786e-41	0.711478	0.11	0.06	7.59052e-37	0
Lrfn2	4.10725e-41	0.392265	0.347	0.257	9.62864e-37	0
Slc44a1	4.16546e-41	0.213882	0.423	0.316	9.76508e-37	0
Evc	4.19575e-41	1.6787	0.029	0.009	9.83609e-37	0
Htr7	6.19742e-41	0.888389	0.08	0.039	1.45286e-36	0
Gm29530	7.80032e-41	2.00136	0.022	0.005	1.82863e-36	0
Usp15	1.00426e-40	0.274805	0.41	0.309	2.35428e-36	0
Ttyh1	1.65303e-40	0.373301	0.204	0.132	3.8752e-36	0
Arhgap33	2.10582e-40	0.786276	0.111	0.062	4.93667e-36	0
Tln2	4.54909e-40	0.348386	0.308	0.221	1.06644e-35	0
Ngef	5.27598e-40	0.561277	0.168	0.106	1.23685e-35	0
Gm11655	6.22784e-40	1.91447	0.024	0.006	1.45999e-35	0
Homer2	7.67029e-40	0.612249	0.15	0.091	1.79815e-35	0
Kcnj3	1.66081e-39	0.162739	0.692	0.568	3.89344e-35	0
Atp6v0a1	1.98309e-39	0.274394	0.474	0.37	4.64896e-35	0
Mapk11	4.81931e-39	1.13248	0.064	0.03	1.12979e-34	0
Astn1	5.58882e-39	0.188419	0.68	0.56	1.31019e-34	0
Vps13a	6.66914e-39	0.227326	0.558	0.447	1.56345e-34	0
Olfm1	7.51058e-39	0.347225	0.264	0.184	1.7607e-34	0
Kmt2a	7.78212e-39	0.269078	0.49	0.387	1.82436e-34	0
Zdhhc8	8.62767e-39	0.717306	0.116	0.066	2.02258e-34	0
Rras2	9.46398e-39	0.621984	0.154	0.095	2.21864e-34	0
Rad51ap2	2.25374e-38	1.09643	0.055	0.024	5.28344e-34	0
Tmem196	2.2716e-38	0.482995	0.156	0.096	5.32531e-34	0
Col4a2	3.91434e-38	0.682438	0.141	0.086	9.1764e-34	0
2510009E07Rik	4.41379e-38	0.659106	0.117	0.067	1.03472e-33	0
Pknox2	4.66286e-38	0.258708	0.455	0.353	1.09311e-33	0
Arid3b	7.72559e-38	0.906448	0.068	0.032	1.81111e-33	0
Qrfpr	8.84386e-38	1.17169	0.054	0.023	2.07327e-33	0
Cmip	1.13289e-37	0.283337	0.492	0.393	2.65584e-33	0
Sec1	1.21261e-37	1.72907	0.027	0.008	2.84273e-33	0
Stim2	1.22082e-37	0.373733	0.252	0.175	2.86197e-33	0
Slc25a25	1.71217e-37	0.806106	0.09	0.048	4.01384e-33	0
Dot1l	3.3205e-37	0.614287	0.164	0.105	7.78425e-33	0
Zfp148	3.65532e-37	0.201966	0.474	0.366	8.56916e-33	0
Susd4	4.99626e-37	0.410083	0.281	0.203	1.17127e-32	0
Kcnj9	6.10858e-37	0.794179	0.103	0.058	1.43203e-32	0
Chst1	7.15313e-37	0.542959	0.143	0.088	1.67691e-32	0
Dennd4a	7.20058e-37	0.164573	0.483	0.371	1.68803e-32	0
Serpinb8	1.04118e-36	1.62777	0.026	0.008	2.44083e-32	0
Melk	1.51423e-36	2.51093	0.012	0.002	3.5498e-32	0
Nrg2	1.6934e-36	0.26472	0.408	0.311	3.96985e-32	0
Slc2a13	2.54902e-36	0.301412	0.635	0.527	5.97567e-32	0
Arhgap20	2.89113e-36	0.365509	0.306	0.224	6.77767e-32	0
Rbpj	3.26794e-36	0.334747	0.169	0.108	7.66104e-32	0
Tfrc	4.73245e-36	0.748791	0.108	0.062	1.10943e-31	0
Gm41505	5.75097e-36	1.45482	0.036	0.013	1.3482e-31	0
Stxbp1	6.98684e-36	0.284052	0.411	0.317	1.63793e-31	0
Syt16	9.79265e-36	0.223039	0.532	0.424	2.29569e-31	0
Etv6	1.25229e-35	0.28316	0.284	0.202	2.93573e-31	0
Kat6b	2.48151e-35	0.246819	0.457	0.359	5.81741e-31	0
B230334C09Rik	2.51814e-35	0.345426	0.315	0.232	5.90328e-31	0
Ahcyl2	3.43532e-35	0.15375	0.593	0.474	8.05342e-31	0
Man1c1	4.50048e-35	0.383341	0.189	0.125	1.05505e-30	0
Nr4a1	5.71268e-35	0.581515	0.152	0.096	1.33922e-30	0
Adarb1	6.15493e-35	0.41386	0.245	0.173	1.4429e-30	0
Mblac2	6.29232e-35	0.487237	0.218	0.151	1.47511e-30	0
Rnf115	6.56854e-35	0.487712	0.177	0.116	1.53986e-30	0
Pkd1l2	1.17984e-34	2.75604	0.011	0.002	2.7659e-30	0
Raph1	1.19357e-34	0.264051	0.394	0.301	2.79808e-30	0
Cbln2	2.50338e-34	1.46384	0.031	0.011	5.86867e-30	0
Tent2	2.81951e-34	0.308874	0.297	0.217	6.60978e-30	0
Megf11	4.45856e-34	0.230099	0.106	0.06	1.04522e-29	0
March10	4.77187e-34	1.43685	0.031	0.011	1.11867e-29	0
Gramd1b	1.56969e-33	0.252889	0.526	0.428	3.67984e-29	0
Arsb	1.75661e-33	0.249245	0.344	0.257	4.11803e-29	0
Gcnt2	2.29344e-33	0.66418	0.071	0.036	5.37652e-29	0
Inka2	2.57142e-33	0.845547	0.076	0.04	6.02818e-29	0
Camta1	2.60071e-33	0.13848	0.686	0.563	6.09684e-29	0
Lmo4	5.74582e-33	0.422643	0.189	0.128	1.34699e-28	0
Fndc9	5.74982e-33	0.805309	0.101	0.058	1.34793e-28	0
Fgfr1op2	5.97406e-33	0.549126	0.139	0.087	1.4005e-28	0
Gm28376	8.45038e-33	0.723809	0.104	0.06	1.98102e-28	0
Abi2	1.07702e-32	0.196101	0.488	0.388	2.52485e-28	0
Cdh11	1.09441e-32	0.120205	0.555	0.435	2.56563e-28	0
Klhl1	1.3254e-32	0.769467	0.07	0.036	3.10713e-28	0
Naf1	1.5711e-32	0.823765	0.072	0.038	3.68314e-28	0
Rnf207	2.38443e-32	1.3516	0.038	0.015	5.58983e-28	0
Ube3a	3.44201e-32	0.157854	0.69	0.572	8.0691e-28	0
Mrpl48	4.44371e-32	0.647237	0.122	0.075	1.04174e-27	0
Umad1	4.83112e-32	0.243499	0.356	0.269	1.13256e-27	0
Usp34	5.39136e-32	0.137215	0.766	0.653	1.2639e-27	0
Fubp3	7.46857e-32	0.702001	0.11	0.066	1.75086e-27	0
Dync2h1	7.68015e-32	0.263276	0.405	0.315	1.80046e-27	0
Gm1043	7.97042e-32	0.434353	0.238	0.171	1.86851e-27	0
Arhgap39	1.06936e-31	0.219369	0.366	0.277	2.5069e-27	0
Cd6	1.3833e-31	2.68282	0.01	0.002	3.24287e-27	0
Stxbp5	1.68211e-31	0.176674	0.513	0.409	3.94337e-27	0
Vmn2r85	1.72896e-31	0.895433	0.068	0.035	4.0532e-27	0
Xkr6	1.79474e-31	0.263008	0.436	0.348	4.20741e-27	0
Snhg14	1.84306e-31	0.12072	0.953	0.863	4.32068e-27	0
Rnf19a	2.41192e-31	0.547638	0.127	0.079	5.65427e-27	0
Ppp1r36	2.66134e-31	2.65585	0.01	0.002	6.23899e-27	0
Sbno1	2.72294e-31	0.250914	0.365	0.279	6.38339e-27	0
Syn1	2.73832e-31	0.255425	0.402	0.314	6.41944e-27	0
Cerkl	4.22053e-31	1.10943	0.04	0.016	9.89419e-27	0
Arhgef7	4.79806e-31	0.439381	0.256	0.188	1.12481e-26	0
Pias1	6.17161e-31	0.193619	0.391	0.299	1.44681e-26	0
Ica1	8.43793e-31	0.20335	0.518	0.419	1.9781e-26	0
Gm50100	9.01401e-31	2.04014	0.016	0.004	2.11315e-26	0
Sptbn4	9.55306e-31	0.28989	0.427	0.341	2.23952e-26	0
Med12l	1.21436e-30	0.199415	0.471	0.376	2.84683e-26	0
Gm49932	1.22486e-30	1.58866	0.024	0.008	2.87144e-26	0
Ddx10	1.32296e-30	0.341207	0.268	0.196	3.10142e-26	0
Pnisr	2.42882e-30	0.131421	0.765	0.647	5.69389e-26	0
Strip2	2.7609e-30	0.947129	0.049	0.023	6.47238e-26	0
Panct2	4.55867e-30	1.31449	0.029	0.01	1.06869e-25	0
Polr3g	5.35281e-30	1.02885	0.052	0.025	1.25486e-25	0
4930483P17Rik	5.72825e-30	2.04855	0.016	0.004	1.34287e-25	0
Cfap54	6.23109e-30	0.597391	0.123	0.076	1.46075e-25	0
Dip2b	6.75378e-30	0.125244	0.507	0.402	1.58329e-25	0
Mrtfa	6.97276e-30	0.291969	0.346	0.267	1.63462e-25	0
Aff3	7.42586e-30	0.142439	0.6	0.49	1.74085e-25	0
Gm47423	8.21114e-30	0.866465	0.074	0.04	1.92494e-25	0
Ltk	1.01406e-29	0.979565	0.06	0.03	2.37725e-25	0
Crtc1	1.12108e-29	0.578423	0.137	0.088	2.62814e-25	0
Fam126b	1.21794e-29	0.290337	0.346	0.267	2.85523e-25	0
Fmnl1	1.32219e-29	0.782936	0.085	0.048	3.09962e-25	0
Gm15283	1.37006e-29	1.02785	0.043	0.019	3.21182e-25	0
Braf	1.59359e-29	0.17399	0.609	0.507	3.73585e-25	0
Pcsk1	1.62698e-29	0.63849	0.163	0.11	3.81414e-25	0
1600020E01Rik	2.44911e-29	0.511596	0.132	0.084	5.74145e-25	0
Lpcat4	2.86721e-29	0.842576	0.077	0.042	6.7216e-25	0
Gm8098	3.6113e-29	0.978291	0.053	0.026	8.46597e-25	0
Per2	4.9156e-29	0.795449	0.077	0.042	1.15236e-24	0
Pin1	5.11888e-29	1.26487	0.038	0.016	1.20002e-24	0
Scn2a	5.78349e-29	0.12955	0.714	0.594	1.35582e-24	0
Phka2	7.26308e-29	0.392679	0.208	0.147	1.70268e-24	0
Mpp3	7.60305e-29	0.981013	0.055	0.027	1.78238e-24	0
C1ql3	7.85304e-29	0.669556	0.088	0.05	1.84099e-24	0
Epb41l1	9.68157e-29	0.306721	0.35	0.273	2.26965e-24	0
Cyp46a1	1.00844e-28	0.703859	0.099	0.059	2.36409e-24	0
Cadps	1.09207e-28	0.110297	0.934	0.844	2.56015e-24	0
Mamdc2	1.18189e-28	1.12484	0.037	0.015	2.77069e-24	0
Fmr1	1.54409e-28	0.581882	0.157	0.106	3.61982e-24	0
Dcaf5	1.82044e-28	0.319624	0.267	0.197	4.26767e-24	0
Mamld1	1.93853e-28	0.523088	0.186	0.13	4.54451e-24	0
Tmem245	2.78132e-28	0.302895	0.251	0.183	6.52025e-24	0
Znfx1	3.04189e-28	0.695591	0.079	0.044	7.13111e-24	0
Sergef	5.50169e-28	0.358021	0.238	0.174	1.28976e-23	0
Ppp2r2c	6.13324e-28	0.371436	0.23	0.166	1.43782e-23	0
Bcl11a	6.49029e-28	0.115793	0.569	0.456	1.52152e-23	0
Spag6	6.95528e-28	1.35677	0.029	0.011	1.63053e-23	0
Rab15	7.50126e-28	0.698579	0.096	0.057	1.75852e-23	0
Gm14372	8.06857e-28	1.11057	0.045	0.021	1.89152e-23	0
Tmem116	8.96857e-28	1.12605	0.041	0.018	2.1025e-23	0
Zbtb16	1.2986e-27	0.225239	0.338	0.259	3.0443e-23	0
Gm46367	1.66693e-27	0.803456	0.072	0.04	3.90778e-23	0
Gm27008	1.67803e-27	0.901833	0.053	0.026	3.9338e-23	0
Otud3	1.7495e-27	1.2545	0.034	0.014	4.10136e-23	0
4931403E22Rik	1.88247e-27	1.51321	0.025	0.009	4.41306e-23	0
Serinc5	1.89527e-27	0.351783	0.144	0.094	4.44308e-23	0
Ulk4	1.93218e-27	0.442704	0.208	0.149	4.52961e-23	0
Smg6	2.71458e-27	0.168042	0.497	0.404	6.36379e-23	0
Atp2b4	2.98534e-27	0.289726	0.257	0.19	6.99852e-23	0
Nrgn	3.69079e-27	0.209801	0.173	0.117	8.65232e-23	0
Brwd1	5.94252e-27	0.194741	0.47	0.379	1.3931e-22	0
Cldn34c1	8.84536e-27	1.10069	0.03	0.012	2.07362e-22	0
Gm44079	9.6255e-27	1.87001	0.016	0.004	2.25651e-22	0
Rph3a	1.42783e-26	0.441807	0.226	0.166	3.34726e-22	0
Btg3	1.51587e-26	0.928972	0.051	0.025	3.55366e-22	0
Syt4	1.92814e-26	0.391722	0.179	0.124	4.52014e-22	0
Olfm2	2.1342e-26	0.372361	0.193	0.137	5.00321e-22	0
Cep85l	2.18296e-26	0.1921	0.228	0.163	5.11752e-22	0
Ptchd1	2.42447e-26	0.48443	0.142	0.095	5.68368e-22	0
Pip5k1c	3.09059e-26	0.590346	0.115	0.073	7.24528e-22	0
Plekha4	3.10019e-26	1.64048	0.02	0.006	7.26778e-22	0
Bcor	4.52783e-26	0.571889	0.09	0.053	1.06146e-21	0
Tlk1	4.75649e-26	0.235759	0.32	0.245	1.11506e-21	0
Ndrg3	7.2466e-26	0.258003	0.32	0.247	1.69882e-21	0
Tmem9	8.47712e-26	1.02547	0.045	0.021	1.98729e-21	0
Gtdc1	9.23618e-26	0.126449	0.597	0.491	2.16524e-21	0
Rtl4	1.35758e-25	0.123326	0.425	0.333	3.18257e-21	0
Gm12216	1.8473e-25	0.931962	0.041	0.019	4.33063e-21	0
Fam81a	2.10408e-25	0.497612	0.169	0.118	4.9326e-21	0
Hnrnpu	2.35259e-25	0.199597	0.49	0.405	5.51518e-21	0
Myrip	2.54577e-25	0.297341	0.315	0.245	5.96805e-21	0
Cul9	2.70754e-25	0.411578	0.18	0.127	6.3473e-21	0
Sertad2	2.74685e-25	0.325437	0.198	0.141	6.43944e-21	0
Sgms1	2.91944e-25	0.196389	0.376	0.298	6.84404e-21	0
Pop5	3.66445e-25	0.984118	0.052	0.026	8.59058e-21	0
Ccn4	4.79119e-25	1.46376	0.021	0.007	1.1232e-20	0
Cyld	5.09499e-25	0.259091	0.26	0.195	1.19442e-20	0
Mark1	5.20549e-25	0.28842	0.289	0.222	1.22032e-20	0
Rap1gap2	5.844e-25	0.276917	0.346	0.274	1.37001e-20	0
Gm15083	7.33471e-25	1.14424	0.039	0.018	1.71948e-20	0
Ube2e2	7.37792e-25	0.102646	0.873	0.789	1.7296e-20	0
Gm11549	8.3466e-25	1.30132	0.03	0.012	1.95669e-20	0
Poln	9.52322e-25	1.11659	0.034	0.015	2.23253e-20	0
Dgcr6	1.01087e-24	1.1965	0.034	0.015	2.36978e-20	0
Gm10855	1.02948e-24	1.21551	0.032	0.013	2.41341e-20	0
Nrd1	1.37311e-24	0.444658	0.383	0.315	3.21897e-20	0
Cinp	1.51023e-24	1.04583	0.042	0.02	3.54044e-20	0
Zfp451	1.51385e-24	0.412072	0.17	0.119	3.54892e-20	0
Necab3	1.86028e-24	0.847217	0.065	0.036	4.36106e-20	0
Pebp4	2.29102e-24	1.55841	0.021	0.007	5.37084e-20	0
Srsf11	2.32074e-24	0.182667	0.51	0.423	5.44051e-20	0
E130304I02Rik	2.43673e-24	1.40754	0.021	0.007	5.71242e-20	0
Gm34788	2.65594e-24	2.03552	0.013	0.003	6.22631e-20	0
Vopp1	2.96721e-24	0.415763	0.159	0.11	6.95603e-20	0
Car4	3.83475e-24	0.999089	0.042	0.02	8.98981e-20	0
Atg4c	4.00537e-24	0.392552	0.163	0.113	9.38978e-20	0
Fam219a	4.01044e-24	0.25306	0.354	0.281	9.40166e-20	0
Dync1i2	4.25601e-24	0.166261	0.521	0.431	9.97736e-20	0
Emx1	4.52937e-24	1.31736	0.028	0.011	1.06182e-19	0
Gm11973	4.61763e-24	1.30998	0.029	0.012	1.08251e-19	0
1700094M23Rik	6.1521e-24	1.23222	0.028	0.011	1.44224e-19	0
Tbc1d22a	8.07627e-24	0.347456	0.122	0.079	1.89332e-19	0
Necab1	8.10922e-24	0.11423	0.34	0.262	1.90105e-19	0
Lifr	8.20158e-24	0.387102	0.089	0.054	1.9227e-19	0
Krt12	8.52408e-24	1.21062	0.032	0.014	1.9983e-19	0
Amph	8.56099e-24	0.157488	0.611	0.514	2.00695e-19	0
Msra	8.74597e-24	0.144053	0.561	0.465	2.05032e-19	0
Gm47833	9.88066e-24	1.6503	0.017	0.005	2.31632e-19	0
Fbxl17	1.06227e-23	0.114952	0.789	0.693	2.49028e-19	0
Tnpo1	1.0917e-23	0.192222	0.366	0.29	2.55927e-19	0
4930519K11Rik	1.32108e-23	1.62587	0.019	0.006	3.09702e-19	0
Ddit4l	1.37926e-23	1.24535	0.025	0.01	3.2334e-19	0
Hipk4	2.575e-23	1.30934	0.028	0.011	6.03657e-19	0
Gm13684	2.61634e-23	1.18846	0.026	0.01	6.13349e-19	0
Synj2	2.91681e-23	0.301254	0.126	0.083	6.83788e-19	0
Tspan14	4.63273e-23	0.320355	0.121	0.079	1.08605e-18	0
Catspere2	5.93221e-23	0.270259	0.308	0.242	1.39069e-18	0
Nrxn2	6.01982e-23	0.256095	0.372	0.302	1.41123e-18	0
Dact2	6.47899e-23	1.36994	0.024	0.009	1.51887e-18	0
Gm3970	6.73587e-23	1.87841	0.014	0.004	1.57909e-18	0
Gm3948	7.84232e-23	2.19472	0.01	0.002	1.83847e-18	0
1110051M20Rik	1.04249e-22	0.167066	0.491	0.407	2.44391e-18	0
Nptxr	1.14723e-22	0.340912	0.122	0.08	2.68946e-18	0
Speg	1.47987e-22	0.586962	0.112	0.074	3.46927e-18	0
Gm42456	1.60419e-22	0.792241	0.058	0.032	3.7607e-18	0
Syngap1	2.44516e-22	0.839736	0.059	0.032	5.73219e-18	0
Ubn2	2.58496e-22	0.129765	0.664	0.568	6.05993e-18	0
Fst	2.90624e-22	1.83482	0.011	0.003	6.81309e-18	0
Gm3510	3.02421e-22	0.585787	0.072	0.042	7.08966e-18	0
Commd10	3.51685e-22	0.225098	0.266	0.203	8.24455e-18	0
Dbn1	4.13401e-22	0.581131	0.121	0.081	9.69136e-18	0
Enc1	4.23273e-22	0.505337	0.076	0.045	9.9228e-18	0
Adar	4.98694e-22	0.289665	0.284	0.222	1.16909e-17	0
Drp2	5.014e-22	0.641272	0.092	0.058	1.17543e-17	0
Abcc8	5.90669e-22	0.677381	0.079	0.047	1.38471e-17	0
Zfp180	6.45035e-22	0.828272	0.059	0.033	1.51215e-17	0
Rasa2	7.09208e-22	0.168447	0.286	0.22	1.6626e-17	0
Slc6a17	8.26293e-22	0.405076	0.256	0.2	1.93708e-17	0
Mark2	1.07229e-21	0.200601	0.38	0.306	2.51376e-17	0
Sh3bp1	1.2846e-21	0.922728	0.048	0.025	3.0115e-17	0
Trak1	1.47171e-21	0.341993	0.196	0.145	3.45013e-17	0
Begain	1.55318e-21	0.789929	0.064	0.037	3.64112e-17	0
Ranbp2	1.80434e-21	0.254526	0.323	0.256	4.22992e-17	0
Far2os2	1.90216e-21	1.43993	0.019	0.007	4.45922e-17	0
Lrrc6	2.63717e-21	0.920232	0.046	0.024	6.18231e-17	0
Stx1a	2.66093e-21	0.413107	0.163	0.117	6.23802e-17	0
Gramd4	2.78789e-21	0.613026	0.089	0.056	6.53564e-17	0
5031415H12Rik	2.86129e-21	0.984619	0.041	0.021	6.70773e-17	0
Pank1	3.15525e-21	0.424484	0.147	0.103	7.39686e-17	0
Ar	3.22639e-21	0.530689	0.097	0.062	7.56363e-17	0
Tfdp2	3.63646e-21	0.20354	0.29	0.225	8.52495e-17	0
Tsc22d1	4.60411e-21	0.199391	0.369	0.298	1.07934e-16	0
Il15ra	4.91686e-21	0.941736	0.036	0.017	1.15266e-16	0
Klhl3	5.53769e-21	0.298322	0.231	0.176	1.2982e-16	0
Csrnp3	6.20868e-21	0.129304	0.556	0.465	1.4555e-16	0
Tyro3	6.28438e-21	0.535149	0.082	0.051	1.47325e-16	0
Tle1	6.64303e-21	0.230564	0.183	0.132	1.55732e-16	0
4921539H07Rik	7.34945e-21	0.925368	0.039	0.019	1.72293e-16	0
Nr3c1	7.70821e-21	0.159894	0.361	0.287	1.80704e-16	0
Lrrcc1	8.09253e-21	0.381397	0.178	0.13	1.89713e-16	0
Sinhcaf	9.32731e-21	0.828816	0.051	0.027	2.1866e-16	0
Crhr1	9.84573e-21	0.620773	0.077	0.047	2.30813e-16	0
Gm29069	1.26922e-20	1.67209	0.012	0.003	2.97543e-16	0
Drc1	1.3478e-20	0.938318	0.043	0.022	3.15966e-16	0
Tnfrsf25	1.42826e-20	1.09569	0.035	0.017	3.34827e-16	0
Ctla4	2.07893e-20	1.94703	0.012	0.003	4.87363e-16	0
Sec63	2.58927e-20	0.231973	0.255	0.197	6.07002e-16	0
Gm15810	2.78823e-20	0.771113	0.059	0.034	6.53645e-16	0
Hipk3	2.91435e-20	0.382948	0.148	0.105	6.83212e-16	0
Sec16b	3.19596e-20	1.73123	0.013	0.004	7.49228e-16	0
Adgrd1	3.23129e-20	1.22616	0.024	0.01	7.5751e-16	0
Tiparp	3.83024e-20	0.564001	0.08	0.049	8.97923e-16	0
Fcho1	3.98741e-20	0.694738	0.075	0.046	9.34769e-16	0
Cyb561d1	4.05321e-20	1.22939	0.026	0.011	9.50193e-16	0
Tnks1bp1	5.06898e-20	0.82579	0.051	0.028	1.18832e-15	0
Wdr90	6.21365e-20	0.785694	0.062	0.036	1.45667e-15	0
Cacna1d	6.27962e-20	0.106299	0.624	0.527	1.47213e-15	0
Atp6ap1l	6.33363e-20	0.911783	0.043	0.022	1.48479e-15	0
A730060N03Rik	6.8721e-20	0.935055	0.043	0.022	1.61103e-15	0
Disp3	6.9382e-20	0.66904	0.058	0.033	1.62652e-15	0
Adgrb2	1.20322e-19	0.398089	0.17	0.124	2.82071e-15	0
Gm39326	1.28786e-19	1.02105	0.037	0.018	3.01914e-15	0
Ctnnal1	1.51922e-19	0.395698	0.141	0.1	3.56151e-15	0
Lrrc43	1.52016e-19	1.69876	0.014	0.005	3.56371e-15	0
Pfkfb3	1.54481e-19	0.647393	0.05	0.027	3.6215e-15	0
Baalc	1.68639e-19	0.822154	0.046	0.024	3.95341e-15	0
Taok3	1.77027e-19	0.28401	0.188	0.139	4.15004e-15	0
Fam131a	2.34304e-19	0.53133	0.091	0.059	5.49279e-15	0
Spcs3	2.38898e-19	0.655415	0.072	0.044	5.60048e-15	0
2210408I21Rik	2.44345e-19	0.111589	0.547	0.461	5.72818e-15	0
Vwa5b2	2.72685e-19	0.496144	0.125	0.087	6.39256e-15	0
Muc3a	2.98338e-19	1.13418	0.029	0.013	6.99393e-15	0
Pdlim7	3.55446e-19	0.56313	0.099	0.066	8.33271e-15	0
Atf2	3.80647e-19	0.128436	0.444	0.367	8.92351e-15	0
Plcd1	3.92007e-19	0.993236	0.038	0.019	9.18981e-15	0
Gm43674	5.3865e-19	1.84571	0.011	0.003	1.26276e-14	0
Abhd6	5.41493e-19	0.370746	0.152	0.109	1.26942e-14	0
Calm2	5.83319e-19	0.11444	0.36	0.291	1.36747e-14	0
Gm2415	6.3624e-19	0.99185	0.034	0.016	1.49154e-14	0
Nphp4	6.86515e-19	0.642986	0.082	0.052	1.6094e-14	0
Dok5	7.3945e-19	0.438265	0.151	0.11	1.73349e-14	0
Epb41l4b	8.34115e-19	0.230608	0.253	0.196	1.95542e-14	0
Brinp2	8.41303e-19	0.140947	0.399	0.324	1.97227e-14	0
Tbc1d1	8.5119e-19	0.417685	0.155	0.112	1.99545e-14	0
Ndfip2	9.60582e-19	0.267682	0.211	0.16	2.25189e-14	0
Psrc1	9.82195e-19	1.1645	0.028	0.013	2.30256e-14	0
Nefm	1.0219e-18	1.07911	0.029	0.013	2.39563e-14	0
Pip4k2c	1.02432e-18	0.654248	0.067	0.04	2.40131e-14	0
Rasgrp1	1.27938e-18	0.312891	0.206	0.157	2.99925e-14	0
Gm45470	1.46823e-18	1.5614	0.016	0.006	3.44196e-14	0
Map1b	1.47995e-18	0.143023	0.634	0.545	3.46944e-14	0
Zfand3	1.51996e-18	0.108564	0.46	0.382	3.56324e-14	0
Drc3	1.6887e-18	0.875984	0.042	0.022	3.95882e-14	0
Trim46	1.8199e-18	0.61124	0.079	0.05	4.2664e-14	0
Cdk13	1.92936e-18	0.12099	0.43	0.354	4.523e-14	0
Zfp445	2.19517e-18	0.211455	0.309	0.248	5.14615e-14	0
Vmn2r86	2.32408e-18	1.1134	0.027	0.012	5.44834e-14	0
Gm34574	2.42721e-18	1.77428	0.011	0.003	5.69011e-14	0
Jazf1	2.7107e-18	0.138622	0.453	0.377	6.35469e-14	0
Otub2	2.85737e-18	1.12188	0.029	0.013	6.69854e-14	0
Arhgef2	3.02747e-18	0.268933	0.158	0.115	7.09729e-14	0
Pcsk2os1	3.08669e-18	0.711217	0.06	0.036	7.23613e-14	0
Neurod1	4.06088e-18	1.28298	0.02	0.008	9.51991e-14	0
Nhlrc2	4.14004e-18	0.286952	0.176	0.13	9.70549e-14	0
Dlg4	4.21725e-18	0.313705	0.187	0.141	9.88651e-14	0
Smg7	4.7764e-18	0.2318	0.236	0.183	1.11973e-13	0
Iqsec3	5.60045e-18	0.418401	0.157	0.116	1.31291e-13	0
Atad2	6.05302e-18	0.734217	0.05	0.028	1.41901e-13	0
Gm31135	6.50573e-18	1.56367	0.014	0.004	1.52514e-13	0
Gm14636	6.99362e-18	0.55798	0.072	0.045	1.63951e-13	0
4930545L23Rik	8.2548e-18	0.982768	0.037	0.019	1.93517e-13	0
Srpk1	1.02242e-17	0.364501	0.158	0.116	2.39686e-13	0
Rin1	1.22445e-17	1.16502	0.024	0.01	2.87049e-13	0
Kmt5a	1.70106e-17	0.596628	0.065	0.039	3.9878e-13	0
Grid2ip	1.74184e-17	1.72601	0.012	0.003	4.08339e-13	0
Lratd1	1.86738e-17	1.41526	0.017	0.006	4.37769e-13	0
B4galt2	2.21296e-17	0.966291	0.037	0.019	5.18784e-13	0
4930587E11Rik	2.2896e-17	0.766614	0.051	0.029	5.3675e-13	0
Dnmbp	2.30614e-17	0.455241	0.099	0.066	5.40628e-13	0
Stard10	2.43459e-17	0.909906	0.038	0.02	5.70741e-13	0
Adrb3	2.5599e-17	1.80929	0.011	0.003	6.00118e-13	0
B530045E10Rik	2.7282e-17	1.64509	0.011	0.003	6.39572e-13	0
1110002E22Rik	3.34656e-17	1.66698	0.012	0.004	7.84533e-13	0
Slc8a2	3.40819e-17	0.447714	0.119	0.084	7.98982e-13	0
Mprip	5.4517e-17	0.18653	0.341	0.279	1.27804e-12	0
Pdk1	6.05467e-17	0.495229	0.081	0.053	1.4194e-12	0
Heg1	6.10011e-17	0.212	0.059	0.035	1.43005e-12	0
Smg1	6.22822e-17	0.112638	0.494	0.418	1.46008e-12	0
Zfp459	6.7001e-17	1.70545	0.012	0.004	1.5707e-12	0
Gm49768	6.77745e-17	1.01282	0.032	0.016	1.58884e-12	0
A930001M01Rik	6.80708e-17	1.15032	0.024	0.011	1.59578e-12	0
Kcnq2	8.18543e-17	0.25508	0.266	0.213	1.91891e-12	0
Adam23	8.71653e-17	0.142401	0.525	0.457	2.04342e-12	0
Tpm1	9.57612e-17	0.370776	0.116	0.081	2.24493e-12	0
Prcd	9.92906e-17	1.32902	0.019	0.008	2.32767e-12	0
Zfpm1	1.10088e-16	0.921532	0.034	0.017	2.58078e-12	0
Gm5441	1.10728e-16	0.895167	0.039	0.02	2.5958e-12	0
Hrh2	1.15613e-16	0.863099	0.034	0.018	2.71032e-12	0
Ppp1r1a	1.24005e-16	0.673163	0.055	0.032	2.90705e-12	0
Gm10421	1.28284e-16	1.74527	0.011	0.003	3.00737e-12	0
A330008L17Rik	1.3175e-16	0.136419	0.184	0.138	3.08862e-12	0
Gm26638	1.44505e-16	0.668469	0.057	0.034	3.38764e-12	0
A330023F24Rik	1.50922e-16	0.132109	0.476	0.403	3.53807e-12	0
Ece1	1.57178e-16	0.451178	0.111	0.077	3.68473e-12	0
Gm47405	1.69188e-16	0.810139	0.034	0.017	3.96627e-12	0
Rtn4r	1.9134e-16	0.603722	0.065	0.041	4.48558e-12	0
Kpna3	2.3161e-16	0.174539	0.281	0.224	5.42963e-12	0
Tdg	2.44224e-16	0.657021	0.064	0.04	5.72534e-12	0
Gm33228	2.90299e-16	0.170041	0.261	0.207	6.80549e-12	0
Nvl	3.15187e-16	0.343373	0.166	0.125	7.38893e-12	0
Rai2	3.86091e-16	0.689549	0.05	0.029	9.05113e-12	0
Gm15902	4.15163e-16	1.18157	0.021	0.009	9.73267e-12	0
Gm33045	4.66067e-16	1.19568	0.021	0.009	1.0926e-11	0
Dnm1	4.80906e-16	0.199703	0.314	0.257	1.12739e-11	0
Rab6a	5.13389e-16	0.197395	0.282	0.227	1.20354e-11	0
Nol4l	5.27918e-16	0.267726	0.205	0.159	1.2376e-11	0
Fam171a1	6.1756e-16	0.29063	0.191	0.147	1.44775e-11	0
Samd4	7.00282e-16	0.168703	0.239	0.189	1.64167e-11	0
Gm3728	8.03688e-16	1.48837	0.011	0.003	1.88409e-11	0
Gm42439	8.74829e-16	0.7398	0.047	0.027	2.05086e-11	0
Ankrd17	9.31189e-16	0.104261	0.649	0.565	2.18299e-11	0
Gm43462	9.3265e-16	0.482193	0.067	0.042	2.18641e-11	0
Glra3	1.00539e-15	0.375615	0.088	0.058	2.35693e-11	0
Glt8d2	1.04215e-15	0.986824	0.029	0.014	2.44312e-11	0
Kcnk4	1.15486e-15	0.93972	0.031	0.016	2.70734e-11	0
Cdkn1a	1.37225e-15	1.45088	0.013	0.004	3.21696e-11	0
Gipc1	1.44855e-15	0.838227	0.04	0.022	3.39584e-11	0
Svop	1.73052e-15	0.264778	0.269	0.22	4.05685e-11	0
Ggnbp2	1.74088e-15	0.143008	0.431	0.366	4.08114e-11	0
Cx3cl1	2.08637e-15	0.332478	0.127	0.092	4.89107e-11	0
Ptpn12	2.12194e-15	0.19292	0.328	0.272	4.97447e-11	0
March11	2.44051e-15	0.366156	0.128	0.093	5.7213e-11	0
Agap2	2.46242e-15	0.566676	0.083	0.056	5.77265e-11	0
Zbtb17	2.66941e-15	0.775283	0.048	0.028	6.2579e-11	0
Metrnl	2.6992e-15	1.42746	0.014	0.005	6.32772e-11	0
C230057M02Rik	2.74008e-15	0.607854	0.072	0.047	6.42357e-11	0
Myo18a	2.80717e-15	0.163379	0.249	0.197	6.58086e-11	0
Tmem181a	2.88517e-15	0.453507	0.115	0.082	6.76372e-11	0
Babam2	2.9029e-15	0.133906	0.314	0.255	6.80527e-11	0
Gm47523	2.90582e-15	1.16368	0.023	0.01	6.8121e-11	0
Cdk2ap1	3.16029e-15	0.835378	0.035	0.018	7.40867e-11	0
Pacs1	3.19646e-15	0.142336	0.402	0.337	7.49346e-11	0
4933406C10Rik	3.26188e-15	0.85097	0.042	0.024	7.64682e-11	0
Tbc1d2	3.70229e-15	0.908821	0.033	0.017	8.67927e-11	0
Rnf166	3.86227e-15	0.509206	0.075	0.049	9.05433e-11	0
Pisd	3.94071e-15	0.524757	0.083	0.056	9.23821e-11	0
Ccdc30	4.67014e-15	0.307919	0.172	0.132	1.09482e-10	0
Gm42941	4.80418e-15	1.15201	0.021	0.009	1.12624e-10	0
Cmc2	5.38266e-15	1.04112	0.028	0.014	1.26186e-10	0
Gm17202	6.00616e-15	0.944319	0.032	0.017	1.40802e-10	0
Snd1	6.30801e-15	0.136391	0.284	0.229	1.47879e-10	0
Fyb2	6.4313e-15	0.813288	0.025	0.012	1.50769e-10	0
Znrf1	6.77706e-15	0.143546	0.3	0.243	1.58875e-10	0
Daglb	7.0748e-15	0.424156	0.067	0.043	1.65854e-10	0
Ctps2	7.63982e-15	0.321245	0.146	0.109	1.791e-10	0
Eef2k	8.28019e-15	0.345487	0.121	0.088	1.94112e-10	0
Stat4	9.28699e-15	1.04091	0.016	0.006	2.17715e-10	0
Gm31793	1.14819e-14	1.0997	0.021	0.009	2.69169e-10	0
Sort1	1.15582e-14	0.138285	0.289	0.234	2.70959e-10	0
Fxyd5	1.3032e-14	0.730403	0.044	0.026	3.05509e-10	0
Gm9899	1.65806e-14	1.21172	0.018	0.008	3.88699e-10	0
Dclre1a	1.73407e-14	0.748282	0.042	0.024	4.06519e-10	0
Cpne8	1.75154e-14	0.112038	0.26	0.206	4.10614e-10	0
Slc4a3	1.8607e-14	0.296588	0.18	0.139	4.36205e-10	0
Tespa1	2.04927e-14	1.65962	0.01	0.003	4.8041e-10	0
Haus3	2.38841e-14	0.957677	0.029	0.015	5.59915e-10	0
Arhgef3	2.45845e-14	0.332621	0.186	0.146	5.76334e-10	0
B830012L14Rik	2.57148e-14	0.119771	0.44	0.374	6.02831e-10	0
Zmym5	3.08442e-14	0.265675	0.139	0.103	7.23081e-10	0
Pitpna	3.43786e-14	0.195213	0.304	0.252	8.05938e-10	0
Pim1	3.8145e-14	1.42918	0.01	0.003	8.94234e-10	0
Nectin1	3.84948e-14	0.524992	0.059	0.037	9.02434e-10	0
Rhobtb2	3.9521e-14	0.349695	0.142	0.107	9.26491e-10	0
Adamts3	4.34825e-14	0.192251	0.143	0.106	1.01936e-09	0
Ralgapa1	4.55886e-14	0.177303	0.673	0.598	1.06873e-09	0
Man2a1	5.39626e-14	0.190525	0.252	0.203	1.26504e-09	0
Gm42702	5.5122e-14	0.731443	0.042	0.025	1.29222e-09	0
Sept8	5.78613e-14	0.291059	0.149	0.112	1.35644e-09	0
Mpp2	6.1127e-14	0.515618	0.08	0.055	1.433e-09	0
Ift57	6.50125e-14	0.3351	0.114	0.082	1.52409e-09	0
Mn1	7.58853e-14	0.868103	0.031	0.016	1.77898e-09	0
Gm11613	7.74316e-14	0.561577	0.064	0.041	1.81523e-09	0
Pitpnm3	8.16006e-14	0.324791	0.17	0.132	1.91296e-09	0
Brms1	8.25794e-14	0.742369	0.046	0.028	1.93591e-09	0
Acp1	8.98341e-14	0.344011	0.112	0.081	2.10598e-09	0
Tcof1	9.38666e-14	0.847128	0.035	0.019	2.20051e-09	0
Ccdc148	9.44678e-14	0.203643	0.242	0.195	2.21461e-09	0
0610040F04Rik	1.03899e-13	0.803927	0.036	0.02	2.43571e-09	0
Rspo3	1.04533e-13	0.44719	0.073	0.049	2.45058e-09	0
A430090L17Rik	1.26356e-13	1.15578	0.02	0.009	2.96216e-09	0
Phlpp2	1.42778e-13	0.260736	0.182	0.142	3.34714e-09	0
Gm20616	1.51476e-13	1.23036	0.016	0.007	3.55106e-09	0
Rtn4rl2	1.7529e-13	1.28508	0.015	0.006	4.10932e-09	0
Slc25a37	1.842e-13	0.540815	0.056	0.036	4.31819e-09	0
Gm26797	1.90423e-13	1.35829	0.014	0.005	4.46409e-09	0
Kcnu1	1.93064e-13	1.06674	0.022	0.01	4.526e-09	0
Fosl2	2.00221e-13	0.588071	0.031	0.017	4.69377e-09	0
Csnk1g3	2.52244e-13	0.167241	0.28	0.229	5.91336e-09	0
Gm43466	2.64971e-13	0.67339	0.041	0.024	6.21172e-09	0
Sec14l2	2.73151e-13	0.666754	0.042	0.025	6.40348e-09	0
Stx6	2.96249e-13	0.251765	0.139	0.104	6.94496e-09	0
Odf2l	3.26988e-13	0.417346	0.093	0.066	7.66558e-09	0
Dpy19l3	3.57026e-13	0.413607	0.085	0.059	8.36976e-09	0
Gm34821	3.62641e-13	1.12533	0.019	0.009	8.50138e-09	0
Gm49685	3.79406e-13	0.857168	0.029	0.016	8.89442e-09	0
Tnfrsf19	3.89599e-13	0.180748	0.107	0.077	9.13337e-09	0
Rgs17	4.16893e-13	0.184615	0.297	0.246	9.77322e-09	0
Tbk1	4.25011e-13	0.424843	0.083	0.058	9.96353e-09	0
Ipo5	4.70385e-13	0.49581	0.072	0.048	1.10272e-08	0
Pea15a	4.85766e-13	0.500604	0.062	0.041	1.13878e-08	0
Gm4924	4.94694e-13	0.304423	0.113	0.082	1.15971e-08	0
Gm28578	4.96958e-13	1.06746	0.02	0.009	1.16502e-08	0
Tecpr2	5.52836e-13	0.241404	0.173	0.135	1.29601e-08	0
Arhgef25	6.09401e-13	0.378314	0.099	0.071	1.42862e-08	0
Camk2b	7.07366e-13	0.182788	0.258	0.211	1.65828e-08	0
Gm28151	7.42011e-13	0.878285	0.026	0.014	1.7395e-08	0
Sh2d4b	7.97992e-13	0.669629	0.035	0.02	1.87073e-08	0
Sgk3	8.22865e-13	0.213786	0.14	0.106	1.92904e-08	0
Npy5r	8.35882e-13	1.22144	0.015	0.006	1.95956e-08	0
Hcfc2	8.61891e-13	0.487421	0.085	0.059	2.02053e-08	0
Plec	8.97781e-13	0.384204	0.123	0.092	2.10467e-08	0
Gm42696	9.15473e-13	1.0023	0.022	0.011	2.14614e-08	0
Dusp18	9.24624e-13	1.04091	0.021	0.01	2.1676e-08	0
Erf	1.10705e-12	0.730024	0.041	0.025	2.59526e-08	0
Gm16701	1.1347e-12	1.0603	0.022	0.01	2.66008e-08	0
Stk32c	1.18326e-12	0.496901	0.068	0.046	2.77392e-08	0
Emsy	1.25035e-12	0.128652	0.299	0.248	2.93121e-08	0
Arl6ip5	1.29383e-12	0.435272	0.073	0.05	3.03312e-08	0
Chka	1.30639e-12	0.123142	0.334	0.28	3.06257e-08	0
Prkacb	1.35468e-12	0.142797	0.275	0.226	3.17579e-08	0
Prr7	1.47784e-12	0.673744	0.049	0.03	3.4645e-08	0
Gm3294	1.69022e-12	0.54388	0.06	0.039	3.96237e-08	0
Gm29282	1.7192e-12	1.17563	0.017	0.007	4.03033e-08	0
4930578G10Rik	1.91671e-12	0.948689	0.024	0.012	4.49335e-08	0
Per1	1.94801e-12	0.451931	0.074	0.05	4.56671e-08	0
Hdac7	1.95224e-12	0.322737	0.116	0.086	4.57664e-08	0
Col26a1	1.98616e-12	0.251974	0.105	0.076	4.65616e-08	0
Grb2	2.05054e-12	0.226487	0.133	0.1	4.80708e-08	0
Dagla	2.63914e-12	0.307984	0.134	0.101	6.18694e-08	0
Ccdc155	2.80066e-12	1.21423	0.015	0.006	6.5656e-08	0
Gnb5	3.17443e-12	0.402726	0.096	0.069	7.44182e-08	0
4732463B04Rik	3.28209e-12	0.874521	0.028	0.015	7.69421e-08	0
9330179D12Rik	3.49158e-12	0.688695	0.037	0.021	8.18532e-08	0
4933423P22Rik	3.68476e-12	0.887288	0.028	0.015	8.63819e-08	0
Gm28294	3.86206e-12	0.982326	0.023	0.012	9.05383e-08	0
Dclk3	4.36424e-12	0.743234	0.034	0.019	1.02311e-07	0
Sntg2	4.48681e-12	0.369472	0.096	0.07	1.05184e-07	0
Mark3	5.65741e-12	0.117551	0.402	0.345	1.32627e-07	0
Gprasp1	6.43162e-12	0.111473	0.411	0.354	1.50776e-07	0
D130043K22Rik	7.673e-12	0.37627	0.111	0.083	1.79878e-07	0
Slc17a7	7.84608e-12	0.145515	0.256	0.211	1.83936e-07	0
Bhlhb9	8.93751e-12	0.390162	0.092	0.066	2.09522e-07	0
Glg1	9.18035e-12	0.120795	0.277	0.229	2.15215e-07	0
Kiss1r	9.20149e-12	1.41629	0.011	0.004	2.15711e-07	0
Foxo3	9.52129e-12	0.167104	0.144	0.11	2.23208e-07	0
9530097N15Rik	9.55832e-12	1.02633	0.02	0.01	2.24076e-07	0
Stk19	1.07963e-11	0.49319	0.064	0.043	2.53098e-07	0
Ice1	1.12092e-11	0.229533	0.208	0.168	2.62777e-07	0
Gm36560	1.29219e-11	1.15562	0.017	0.008	3.02929e-07	0
Gar1	1.36372e-11	0.904928	0.024	0.013	3.19698e-07	0
Nsd2	1.3757e-11	0.12737	0.281	0.234	3.22505e-07	0
Gm13883	1.40354e-11	0.933478	0.025	0.013	3.29032e-07	0
Ccdc22	1.91716e-11	0.763974	0.036	0.021	4.4944e-07	0
Cyp4x1	1.99691e-11	0.399027	0.1	0.074	4.68136e-07	0
Zfp189	2.07283e-11	0.903284	0.025	0.013	4.85933e-07	0
Lzts1	2.18414e-11	0.25273	0.17	0.135	5.12029e-07	0
Rccd1	2.18682e-11	0.586466	0.047	0.029	5.12655e-07	0
Lig3	2.24456e-11	0.49929	0.071	0.049	5.26193e-07	0
Catsperz	2.58765e-11	0.80417	0.031	0.017	6.06623e-07	0
Gm11250	2.76338e-11	1.02573	0.019	0.009	6.47819e-07	0
Map7d2	2.86737e-11	0.172074	0.262	0.218	6.72199e-07	0
Atp9a	2.93705e-11	0.157497	0.241	0.198	6.88532e-07	0
4930532I03Rik	3.65478e-11	0.909656	0.025	0.013	8.5679e-07	0
Gm10484	3.95693e-11	0.896293	0.024	0.013	9.27622e-07	0
Tmem39b	4.15417e-11	0.591857	0.046	0.029	9.73863e-07	0
Snapc1	4.25961e-11	0.514617	0.059	0.04	9.98581e-07	0
Eif4e	4.70345e-11	0.241231	0.144	0.112	1.10263e-06	0
Sec61a1	5.15388e-11	0.442747	0.068	0.047	1.20822e-06	0
Rragd	5.18693e-11	0.651375	0.033	0.019	1.21597e-06	0
Gm36756	5.57013e-11	1.09546	0.016	0.007	1.3058e-06	0
Pitpnm2os2	5.61062e-11	1.28215	0.013	0.006	1.3153e-06	0
Ints7	6.25038e-11	0.427057	0.076	0.053	1.46528e-06	0
Gm12122	6.35973e-11	0.818246	0.025	0.014	1.49091e-06	0
Kras	7.13336e-11	0.212254	0.179	0.143	1.67227e-06	0
Gm43190	7.16068e-11	1.07298	0.017	0.008	1.67868e-06	0
Tmem198	7.35745e-11	0.78908	0.029	0.017	1.72481e-06	0
Cfap206	7.38464e-11	1.23456	0.012	0.005	1.73118e-06	0
Lrrc3b	7.38817e-11	0.268982	0.131	0.101	1.73201e-06	0
Sorl1	8.0657e-11	0.114445	0.295	0.247	1.89084e-06	0
Wscd2	8.41379e-11	0.350886	0.11	0.083	1.97244e-06	0
Ubtf	9.66009e-11	0.488073	0.069	0.048	2.26462e-06	0
Soga3	9.72954e-11	0.139255	0.309	0.263	2.2809e-06	0
Arhgap20os	1.07277e-10	0.847211	0.027	0.015	2.51489e-06	0
Tubgcp6	1.08704e-10	0.518793	0.064	0.044	2.54835e-06	0
Gm47644	1.09482e-10	0.762252	0.031	0.018	2.56659e-06	0
Gm38642	1.14104e-10	0.977043	0.013	0.005	2.67494e-06	0
Foxk1	1.23276e-10	0.41407	0.076	0.054	2.88996e-06	0
Ddx50	1.26033e-10	0.174726	0.244	0.203	2.95459e-06	0
Plaat1	1.33277e-10	1.15814	0.014	0.006	3.12441e-06	0
Lemd1	1.48259e-10	0.719233	0.027	0.015	3.47564e-06	0
Efcab6	1.55197e-10	0.464861	0.065	0.045	3.63828e-06	0
Gm47760	1.63345e-10	1.41978	0.01	0.004	3.82931e-06	0
4932413F04Rik	1.66257e-10	1.3178	0.011	0.004	3.89755e-06	0
Enkur	2.09046e-10	1.12648	0.015	0.007	4.90067e-06	0
B3gat1	2.09368e-10	0.283189	0.111	0.084	4.9082e-06	0
Spata2l	2.15014e-10	0.84384	0.028	0.016	5.04057e-06	0
Chuk	2.24849e-10	0.213504	0.197	0.161	5.27113e-06	0
Gm17056	2.2876e-10	1.17391	0.014	0.006	5.36282e-06	0
Abhd16a	2.35417e-10	0.417931	0.078	0.056	5.51888e-06	0
Ube2e3	2.61439e-10	0.155363	0.123	0.094	6.12892e-06	0
A930002C04Rik	2.70171e-10	1.07859	0.016	0.008	6.33362e-06	0
Rab6b	2.84464e-10	0.204154	0.213	0.176	6.6687e-06	0
Tecpr1	3.29094e-10	0.368657	0.092	0.068	7.71494e-06	0
Nr4a3	3.51303e-10	0.432567	0.075	0.054	8.23559e-06	0
Rad52	4.57542e-10	0.463753	0.074	0.053	1.07261e-05	0
Tspan13	4.67563e-10	0.142158	0.146	0.115	1.09611e-05	0
Gm42902	4.75929e-10	0.796407	0.025	0.014	1.11572e-05	0
Gm12068	5.08623e-10	0.807737	0.018	0.009	1.19237e-05	0
Bbs1	5.24157e-10	0.565812	0.054	0.036	1.22878e-05	0
Gm48393	5.39069e-10	1.17889	0.013	0.006	1.26374e-05	0
Fbxo27	6.93084e-10	1.06151	0.016	0.008	1.6248e-05	0
Flnb	7.44928e-10	0.130215	0.257	0.215	1.74634e-05	0
Trpc1	7.66408e-10	0.155943	0.251	0.21	1.79669e-05	0
Jak2	7.69323e-10	0.152274	0.166	0.133	1.80352e-05	0
Ica1l	8.40131e-10	0.339207	0.1	0.075	1.96952e-05	0
Klhl7	8.47855e-10	0.129486	0.277	0.234	1.98763e-05	0
Irs2	8.50659e-10	0.473148	0.047	0.031	1.9942e-05	0
Kif17	8.91984e-10	0.49642	0.058	0.04	2.09108e-05	0
Far2os1	1.00863e-09	1.08352	0.015	0.007	2.36453e-05	0
Bahd1	1.04771e-09	0.843506	0.023	0.012	2.45615e-05	0
L3mbtl1	1.14724e-09	0.717464	0.033	0.02	2.68948e-05	0
Rnd1	1.33836e-09	1.04775	0.014	0.006	3.13752e-05	0
Cfap65	1.602e-09	0.789108	0.027	0.016	3.75556e-05	0
Ankrd35	1.63601e-09	0.864902	0.025	0.014	3.83531e-05	0
Gm28960	1.7859e-09	0.863829	0.023	0.013	4.18667e-05	0
Dnajb5	2.05221e-09	0.606855	0.042	0.027	4.81098e-05	0
Anxa5	2.05802e-09	0.663435	0.026	0.015	4.82462e-05	0
Maco1	2.26672e-09	0.129213	0.279	0.237	5.31388e-05	0
Lancl2	2.35447e-09	0.480833	0.053	0.036	5.51958e-05	0
Usp42	2.42061e-09	0.517507	0.063	0.045	5.67464e-05	0
Pde7a	2.76574e-09	0.139658	0.223	0.185	6.48373e-05	0
Neu2	2.86976e-09	0.659113	0.031	0.019	6.72759e-05	0
Chrm1	2.94028e-09	0.391079	0.071	0.051	6.89291e-05	0
Gm15535	3.76116e-09	0.937213	0.019	0.01	8.8173e-05	0
Gm44167	3.90983e-09	0.670417	0.035	0.022	9.16581e-05	0
Vps37b	4.28958e-09	0.450121	0.048	0.032	0.000100561	0
Bmt2	4.36164e-09	0.140501	0.222	0.185	0.00010225	0
Dlgap4	4.4309e-09	0.159084	0.324	0.283	0.000103874	0
Rai1	4.46194e-09	0.157653	0.212	0.177	0.000104601	0
Inpp4a	4.50612e-09	0.163512	0.218	0.182	0.000105637	0
Dyrk3	4.88573e-09	0.911783	0.019	0.01	0.000114536	0
Apobec4	4.96547e-09	0.913167	0.019	0.01	0.000116405	0
Gm15672	5.29789e-09	0.910857	0.018	0.01	0.000124198	0
Coro1a	5.48905e-09	0.450157	0.05	0.034	0.00012868	0
Shc3	5.65242e-09	0.169081	0.247	0.21	0.00013251	0
Gm32743	6.12448e-09	1.04709	0.013	0.006	0.000143576	0
Sec14l1	6.15342e-09	0.173868	0.141	0.112	0.000144255	0
Htatip2	6.31866e-09	0.988241	0.018	0.009	0.000148128	0
Atxn7l2	6.39017e-09	0.649746	0.038	0.024	0.000149805	0
Gm40331	6.44456e-09	0.682818	0.029	0.017	0.00015108	0
Npas4	6.54271e-09	0.647822	0.035	0.022	0.000153381	0
Fbxo16	6.61663e-09	0.580673	0.041	0.027	0.000155114	0
Hid1	6.76183e-09	0.368516	0.079	0.059	0.000158518	0
Sptb	7.4547e-09	0.366591	0.074	0.055	0.00017476	0
Nrg3os	7.46462e-09	0.138147	0.265	0.226	0.000174993	0
Gm10681	8.11789e-09	1.19592	0.011	0.005	0.000190308	0
Dtx4	8.13423e-09	0.38562	0.051	0.035	0.000190691	0
Smndc1	8.37067e-09	0.459234	0.063	0.045	0.000196234	0
Armc9	8.7399e-09	0.177174	0.214	0.18	0.000204889	0
Gm14412	8.90246e-09	0.945568	0.017	0.008	0.0002087	0
Zar1l	9.01429e-09	1.09786	0.012	0.005	0.000211322	0
Pdgfc	9.42941e-09	0.174469	0.129	0.102	0.000221054	0
Prim2	9.75777e-09	0.507261	0.068	0.049	0.000228751	0
Gm14377	9.78742e-09	0.92793	0.018	0.01	0.000229447	0
Tmem74b	1.01994e-08	1.19839	0.011	0.005	0.000239104	0
Npnt	1.10784e-08	0.482743	0.025	0.015	0.00025971	0
Pcmt1	1.11632e-08	0.147701	0.228	0.192	0.0002617	0
Gm47591	1.20827e-08	0.298028	0.095	0.073	0.000283254	0
Zbtb1	1.21148e-08	0.501132	0.035	0.022	0.000284008	0
Ckmt2	1.24608e-08	1.27384	0.01	0.004	0.000292118	0
Gm16316	1.29025e-08	0.939299	0.017	0.009	0.000302473	0
Gm15594	1.49363e-08	0.530272	0.046	0.031	0.000350152	0
Lpl	1.58599e-08	0.847178	0.012	0.006	0.000371804	0
Gm42869	1.72498e-08	0.487538	0.047	0.032	0.000404388	0
Olfr1564	1.79829e-08	0.810531	0.023	0.013	0.000421574	0
Dag1	1.86562e-08	0.170469	0.165	0.135	0.000437357	0
2810432F15Rik	1.94579e-08	0.790109	0.022	0.013	0.000456152	0
Ttc25	1.98112e-08	1.01112	0.015	0.007	0.000464434	0
Gm11867	2.03004e-08	0.975575	0.013	0.006	0.000475902	0
Banp	2.04051e-08	0.216125	0.165	0.135	0.000478357	0
Rcor1	2.0877e-08	0.162931	0.187	0.155	0.00048942	0
Pttg1ip	2.11529e-08	0.587425	0.048	0.033	0.000495886	0
Gm29443	2.14657e-08	0.840895	0.019	0.011	0.00050322	0
Spata7	2.17285e-08	0.143592	0.204	0.17	0.00050938	0
Tbce	2.25815e-08	0.181422	0.189	0.158	0.000529377	0
Plxnc1	2.29042e-08	0.275509	0.133	0.107	0.000536943	0
Vps9d1	2.3509e-08	0.449474	0.074	0.055	0.000551121	0
Ttc7	2.43887e-08	0.424732	0.041	0.027	0.000571745	0
Car7	2.47447e-08	0.526919	0.046	0.032	0.00058009	0
Klhl23	2.48143e-08	0.541981	0.041	0.027	0.000581722	0
2600014E21Rik	2.5959e-08	0.645145	0.028	0.017	0.000608557	0
Ppm1f	2.61729e-08	0.601148	0.036	0.024	0.000613572	0
Cdhr3	2.70737e-08	1.05192	0.013	0.006	0.000634689	0
Polq	2.71262e-08	0.686802	0.03	0.018	0.00063592	0
Kctd15	2.73771e-08	1.04139	0.013	0.006	0.000641801	0
Stum	3.01492e-08	0.373133	0.058	0.041	0.000706787	0
Tnfaip6	3.05758e-08	0.928439	0.029	0.018	0.000716789	0
Gm1715	3.08444e-08	0.782982	0.023	0.013	0.000723085	0
Gm43707	3.2083e-08	0.818982	0.021	0.012	0.000752122	0
Slc30a3	3.26941e-08	0.417389	0.055	0.039	0.000766447	0
Gm15631	3.35532e-08	1.04709	0.013	0.007	0.000786588	0
Gm14211	3.40513e-08	1.21849	0.01	0.004	0.000798265	0
Cadm3	3.71771e-08	0.1846	0.133	0.106	0.000871542	0
Plppr3	3.8135e-08	0.506011	0.046	0.032	0.000893999	0
Irf1	3.88274e-08	1.07599	0.011	0.005	0.000910231	0
Prc1	4.04894e-08	1.0243	0.012	0.006	0.000949192	0
Tdrp	4.07386e-08	0.868451	0.018	0.01	0.000955035	0
Gm28175	4.25222e-08	0.148195	0.091	0.069	0.000996849	0
Chn1os3	4.38611e-08	1.00863	0.014	0.007	0.00102824	0
Stk40	4.4899e-08	0.373866	0.075	0.056	0.00105257	0
Lin7b	4.60233e-08	0.55768	0.042	0.029	0.00107893	0
Fap	4.65526e-08	0.37019	0.043	0.029	0.00109133	0
2410018L13Rik	4.85001e-08	1.06324	0.011	0.005	0.00113699	0
Gm48715	5.03611e-08	1.04694	0.013	0.006	0.00118062	0
Cstad	5.09517e-08	1.05176	0.013	0.006	0.00119446	0
Gm30541	5.11465e-08	0.754814	0.023	0.013	0.00119903	0
Poc1a	5.2923e-08	0.675007	0.028	0.017	0.00124067	0
Dnajb4	5.29516e-08	0.233464	0.114	0.091	0.00124134	0
1810055G02Rik	5.36797e-08	0.754489	0.023	0.014	0.00125841	0
Gm32014	5.43729e-08	0.323517	0.092	0.071	0.00127466	0
Rad1	5.49036e-08	0.974	0.015	0.008	0.00128711	0
Gm48293	5.49317e-08	0.958911	0.015	0.008	0.00128776	0
Prkaa2	5.87887e-08	0.139353	0.18	0.149	0.00137818	0
Klhdc4	6.12851e-08	0.490422	0.048	0.034	0.00143671	0
Rps6kc1	6.45543e-08	0.178539	0.171	0.141	0.00151335	0
Mon2	6.51649e-08	0.126137	0.24	0.204	0.00152766	0
Prdm15	6.61317e-08	0.373344	0.066	0.048	0.00155033	0
Arpp19	7.55826e-08	0.211405	0.092	0.07	0.00177188	0
Lhx2	7.61853e-08	0.402532	0.045	0.031	0.00178601	0
Ppp4r1	8.35762e-08	0.2251	0.118	0.094	0.00195928	0
Tmem191c	9.72403e-08	0.232843	0.152	0.126	0.0022796	0
Ybx3	9.92596e-08	0.268159	0.094	0.073	0.00232694	0
Cxxc1	1.199e-07	0.548199	0.044	0.03	0.00281081	0
Cdon	1.24465e-07	0.222891	0.106	0.084	0.00291784	0
Oacyl	1.2708e-07	0.790427	0.02	0.012	0.00297913	0
Pop1	1.28114e-07	0.473158	0.051	0.036	0.00300337	0
Gm16835	1.28302e-07	0.455927	0.046	0.032	0.00300778	0
Gm43445	1.30802e-07	0.479593	0.037	0.025	0.00306639	0
Actr1b	1.34228e-07	0.234912	0.098	0.077	0.00314671	0
Gm26658	1.41233e-07	1.01539	0.013	0.006	0.00331093	0
4930549C15Rik	1.5437e-07	0.875883	0.016	0.009	0.00361889	0
St6gal2	1.67524e-07	0.112824	0.207	0.174	0.00392726	0
Ajm1	1.70875e-07	0.418811	0.06	0.044	0.00400583	0
Smarca5	1.74731e-07	0.117521	0.203	0.171	0.00409623	0
Agfg2	1.77861e-07	0.222585	0.098	0.077	0.00416959	0
Madd	1.80728e-07	0.168083	0.197	0.167	0.0042368	0
Csnk2a1	1.96942e-07	0.144196	0.156	0.128	0.00461691	0
Galc	2.07132e-07	0.280894	0.089	0.069	0.00485579	0
Gm50163	2.08568e-07	0.797187	0.019	0.011	0.00488946	0
Mycbpap	2.13685e-07	0.968555	0.013	0.007	0.00500941	0
Gm34304	2.22773e-07	0.693465	0.026	0.016	0.00522247	0
Hhipl1	2.82188e-07	0.621746	0.028	0.018	0.00661533	0
Vps50	2.82475e-07	0.124514	0.183	0.154	0.00662207	0
Ryr1	2.86009e-07	0.637253	0.024	0.014	0.00670491	0
Cacna1g	3.02319e-07	0.316779	0.082	0.063	0.00708726	0
Gm15939	3.04349e-07	1.02795	0.012	0.006	0.00713486	0
Bin3	3.0622e-07	0.336736	0.057	0.042	0.00717872	0
Ephb3	3.36376e-07	0.669287	0.026	0.016	0.00788567	0
Cap1	3.54713e-07	0.376282	0.046	0.033	0.00831553	0
Ociad2	3.73596e-07	0.387023	0.056	0.041	0.00875822	0
Gm9989	3.7377e-07	0.810419	0.013	0.006	0.00876228	0
Ankdd1a	3.9073e-07	1.01908	0.011	0.005	0.00915989	0
Gm16066	4.0187e-07	0.567029	0.033	0.022	0.00942104	0
Armcx5	4.05477e-07	0.458602	0.05	0.036	0.00950561	0
Gm15477	4.20943e-07	0.953925	0.012	0.006	0.00986817	0
2810032G03Rik	4.32814e-07	0.626818	0.027	0.017	0.0101464	0
Vwa1	4.76262e-07	0.993597	0.012	0.006	0.011165	0
Slc7a6	4.79684e-07	0.269904	0.097	0.077	0.0112452	0
Zfp977	4.89779e-07	0.857073	0.016	0.009	0.0114819	0
Marc2	5.12472e-07	0.280835	0.051	0.036	0.0120139	0
Abca4	5.45938e-07	0.678701	0.018	0.01	0.0127984	0
Gm43111	5.51451e-07	0.530188	0.038	0.026	0.0129277	0
9530062K07Rik	5.74737e-07	0.467276	0.036	0.024	0.0134736	0
Lamc2	6.2051e-07	0.518054	0.03	0.02	0.0145466	0
Reep3	6.6418e-07	0.121121	0.127	0.103	0.0155704	0
Ints10	6.67828e-07	0.19692	0.157	0.131	0.0156559	0
Plpbp	6.82409e-07	0.35959	0.065	0.049	0.0159977	0
Gm16105	7.08652e-07	0.446806	0.053	0.039	0.0166129	0
Decr2	7.34113e-07	0.477269	0.045	0.032	0.0172098	0
Zfp81	7.53079e-07	0.362466	0.055	0.04	0.0176544	0
Ankef1	7.64346e-07	0.797346	0.018	0.01	0.0179186	0
Trim39	7.75042e-07	0.434026	0.061	0.045	0.0181693	0
Cfap299	7.83976e-07	0.469131	0.028	0.018	0.0183787	0
Gm48159	8.34322e-07	0.52078	0.024	0.015	0.019559	0
Fkbp1a	8.55483e-07	0.161828	0.087	0.068	0.0200551	0
6430584L05Rik	9.24016e-07	1.07089	0.01	0.005	0.0216617	0
Camk1g	9.50798e-07	0.537298	0.029	0.019	0.0222896	0
Klhl4	9.59637e-07	0.14248	0.029	0.019	0.0224968	0
Cry2	1.00004e-06	0.191777	0.114	0.093	0.023444	0
Plcd3	1.06951e-06	0.586491	0.03	0.02	0.0250726	0
Gm16043	1.07083e-06	0.869141	0.015	0.008	0.0251035	0
Btbd8	1.10997e-06	0.148772	0.112	0.091	0.026021	0
Gm44699	1.14491e-06	1.03168	0.011	0.005	0.0268401	0
Ubxn11	1.24298e-06	0.430236	0.052	0.038	0.0291391	0
Prepl	1.25901e-06	0.190354	0.12	0.098	0.029515	0
Gm17066	1.26041e-06	0.588504	0.029	0.019	0.0295478	0
Pyroxd2	1.37557e-06	0.752772	0.015	0.009	0.0322475	0
1700056N10Rik	1.61395e-06	0.822748	0.016	0.009	0.0378358	0
Map2k3	1.6393e-06	0.505535	0.035	0.024	0.03843	0
Icam5	1.6536e-06	0.338779	0.07	0.054	0.0387653	0
Gm47715	1.71366e-06	0.727365	0.02	0.012	0.0401733	0
Rgs14	1.71371e-06	0.635573	0.021	0.013	0.0401745	0
Fbxl16	1.73607e-06	0.300634	0.081	0.064	0.0406986	0
Pik3r6	1.81465e-06	0.622444	0.011	0.006	0.0425408	0
Gm41804	1.98273e-06	0.347939	0.049	0.035	0.0464812	0
Syt12	2.01278e-06	0.487103	0.034	0.023	0.0471855	0
Agbl1	2.01329e-06	0.427038	0.032	0.021	0.0471974	0
Dpyd	0	2.31359	0.767	0.221	0	1
Pdzrn4	0	1.76207	0.814	0.357	0	1
6530403H02Rik	0	2.54171	0.581	0.128	0	1
Slit31	0	1.66906	0.957	0.505	0	1
Tafa11	0	1.87108	0.912	0.47	0	1
Camk2d	0	1.32982	0.808	0.384	0	1
Gabra21	0	1.53012	0.911	0.487	0	1
Grm11	0	1.32242	0.775	0.372	0	1
Cntnap5a1	0	1.52592	0.926	0.526	0	1
Ak51	0	1.34985	0.767	0.373	0	1
Rfx31	0	1.92171	0.814	0.429	0	1
Tiam1	0	1.51095	0.638	0.258	0	1
Dgkb1	0	1.26905	0.916	0.539	0	1
Ryr3	0	1.01164	0.715	0.342	0	1
Cdh13	0	1.59836	0.622	0.257	0	1
9530026P05Rik	0	2.37077	0.438	0.08	0	1
Lmo71	0	1.75288	0.518	0.171	0	1
9530059O14Rik1	0	1.10354	0.705	0.373	0	1
Kcnd31	0	1.05321	0.719	0.39	0	1
Gm26871	0	1.37727	0.966	0.637	0	1
Rgl11	0	1.33691	0.554	0.228	0	1
2010300C02Rik1	0	1.43072	0.538	0.216	0	1
Magi31	0	1.05601	0.615	0.302	0	1
Ptprk1	0	0.981678	0.721	0.409	0	1
Camk2a1	0	0.898341	0.864	0.553	0	1
Shank21	0	0.954349	0.687	0.378	0	1
Celf4	0	0.743736	0.9	0.591	0	1
Cacna1e1	0	1.1876	0.934	0.626	0	1
Epha6	0	1.95103	0.956	0.648	0	1
Cacnb2	0	1.13694	0.796	0.49	0	1
Nwd21	0	1.37871	0.627	0.326	0	1
Dpp6	0	0.575953	0.86	0.56	0	1
Caln1	0	0.823145	0.691	0.393	0	1
Fras1	0	1.45788	0.504	0.21	0	1
Kirrel3	0	0.827646	0.818	0.525	0	1
Gm207541	0	1.00626	0.638	0.348	0	1
Prkcg	0	1.61397	0.447	0.158	0	1
Dync1i21	0	0.86442	0.697	0.411	0	1
Cacna1c1	0	1.10234	0.946	0.666	0	1
Gria1	0	0.949897	0.876	0.597	0	1
Ablim21	0	1.10942	0.548	0.271	0	1
Tafa2	0	1.18363	0.767	0.49	0	1
Cntnap5c	0	1.44784	0.426	0.149	0	1
Gm49678	0	0.986369	0.599	0.324	0	1
Nell21	0	0.724349	0.82	0.546	0	1
Slc7a14	0	1.46574	0.438	0.167	0	1
Gm32647	0	2.73494	0.381	0.11	0	1
Gucy1a21	0	0.843529	0.764	0.493	0	1
Prkg11	0	1.44197	0.943	0.673	0	1
Cpne41	0	0.814499	0.533	0.264	0	1
Cdk141	0	0.775138	0.824	0.561	0	1
Rgs61	0	0.844464	0.81	0.562	0	1
5730522E02Rik	0	0.864104	0.843	0.597	0	1
Eml6	0	0.781759	0.786	0.541	0	1
Ly6h	0	1.81554	0.358	0.113	0	1
Rasgef1a1	0	1.14286	0.46	0.217	0	1
Ptk2b1	0	1.07303	0.458	0.215	0	1
Pde2a1	0	1.17423	0.443	0.203	0	1
Cdh9	0	1.4621	0.39	0.151	0	1
Dok6	0	0.870142	0.883	0.645	0	1
Nkain3	0	1.25898	0.446	0.211	0	1
Gria31	0	0.839874	0.942	0.707	0	1
Ccdc1481	0	1.21956	0.409	0.176	0	1
Tox3	0	1.43006	0.354	0.121	0	1
Cdh4	0	1.4876	0.359	0.127	0	1
Atrnl11	0	0.750324	0.858	0.626	0	1
Sorbs21	0	0.904276	0.956	0.732	0	1
Syt171	0	2.3289	0.276	0.055	0	1
Car101	0	0.568791	0.923	0.707	0	1
Camk1d1	0	0.790368	0.82	0.605	0	1
Robo1	0	0.943122	0.86	0.647	0	1
Eda	0	1.25849	0.349	0.138	0	1
Otof1	0	2.85524	0.241	0.031	0	1
Itga8	0	1.75649	0.3	0.093	0	1
Cacna2d11	0	0.840371	0.952	0.752	0	1
Ndst4	0	2.71892	0.244	0.047	0	1
Lmo3	0	1.83149	0.302	0.109	0	1
Slc16a21	0	1.5049	0.294	0.101	0	1
Hap1	0	2.63837	0.227	0.035	0	1
Actn11	0	1.43307	0.293	0.106	0	1
Ryr21	0	0.625256	0.923	0.738	0	1
Ppfia21	0	0.741769	0.947	0.767	0	1
Arhgap6	0	1.42085	0.258	0.081	0	1
Ptpro	0	1.51457	0.248	0.078	0	1
B130024G19Rik	0	1.97155	0.215	0.054	0	1
Cpne61	0	2.403	0.198	0.038	0	1
Gabrb31	0	0.557138	0.942	0.782	0	1
Kctd161	0	0.794113	0.924	0.77	0	1
Prkg21	0	1.68447	0.206	0.058	0	1
Dab11	0	0.932217	0.943	0.811	0	1
Dlgap21	0	0.528421	0.966	0.836	0	1
Lingo21	0	0.78924	0.947	0.819	0	1
Csmd3	0	0.789701	0.984	0.857	0	1
Lypd1	0	2.27466	0.154	0.03	0	1
Matn2	0	2.25129	0.153	0.031	0	1
Gm13986	0	3.75601	0.13	0.009	0	1
Grin2b1	0	0.652774	0.978	0.862	0	1
Lrrtm41	0	0.999657	0.985	0.88	0	1
Nek10	0	2.45553	0.124	0.021	0	1
Ano2	0	2.9384	0.112	0.013	0	1
Lrrc71	0	0.591538	0.992	0.898	0	1
Plk51	0	3.01386	0.105	0.013	0	1
Grm51	0	0.828256	0.989	0.899	0	1
Fam155a	0	0.640197	0.99	0.914	0	1
Nkain2	0	0.51531	0.994	0.918	0	1
Rbfox1	0	0.603911	0.989	0.925	0	1
Negr1	0	0.737297	0.972	0.924	0	1
Macrod2	0	0.518808	0.986	0.941	0	1
Dlgap11	0	0.720216	0.996	0.951	0	1
Nlgn11	0	0.521254	0.998	0.954	0	1
Celf21	0	0.77511	0.998	0.959	0	1
Csmd11	0	0.70766	0.999	0.979	0	1
Il1rapl11	0	0.553733	0.974	0.957	0	1
Trerf11	8.39568e-308	0.790484	0.696	0.427	1.9682e-303	1
Gm485301	2.67973e-305	2.07854	0.163	0.039	6.28209e-301	1
Acvr2a	1.45433e-304	1.24313	0.395	0.175	3.4094e-300	1
Atp2b41	4.7266e-298	1.16659	0.394	0.174	1.10806e-293	1
Sphkap1	5.54364e-298	0.96406	0.555	0.301	1.2996e-293	1
Man1a21	6.87743e-297	0.871061	0.599	0.337	1.61228e-292	1
Ptpn14	2.78467e-294	2.24874	0.101	0.016	6.52809e-290	1
Cacng31	3.6321e-291	0.940101	0.533	0.283	8.51472e-287	1
Arhgef28	3.16044e-290	1.29922	0.272	0.096	7.40902e-286	1
Cntnap5b	3.99157e-290	0.985944	0.57	0.322	9.35744e-286	1
Auts21	1.00232e-286	0.507755	0.972	0.901	2.34974e-282	1
Palmd1	9.29045e-284	2.05367	0.133	0.028	2.17796e-279	1
Syt71	5.41034e-283	0.925497	0.547	0.298	1.26835e-278	1
Lrfn21	2.61001e-276	0.986676	0.477	0.243	6.11864e-272	1
Fam189a1	5.36846e-276	0.778251	0.715	0.473	1.25853e-271	1
Chst9	4.1877e-274	1.99222	0.156	0.04	9.81721e-270	1
Cdon1	4.07997e-272	1.59393	0.219	0.071	9.56467e-268	1
Zdhhc141	4.72912e-267	0.686507	0.636	0.367	1.10865e-262	1
Glra31	3.90245e-265	1.68467	0.174	0.049	9.14852e-261	1
Itga41	6.12235e-265	1.76404	0.165	0.044	1.43526e-260	1
Gda1	3.20282e-263	1.06605	0.41	0.196	7.50837e-259	1
Ptprn2	6.75769e-263	0.550307	0.908	0.722	1.58421e-258	1
Dapk1	7.34317e-263	0.904022	0.548	0.31	1.72146e-258	1
Gm11639	4.33409e-261	2.59425	0.099	0.017	1.01604e-256	1
Slc24a41	3.71146e-260	1.38843	0.269	0.102	8.70076e-256	1
A230006K03Rik1	2.29622e-256	0.574361	0.854	0.592	5.38303e-252	1
Trank11	1.80657e-255	0.779092	0.608	0.361	4.23514e-251	1
Ttc31	1.60839e-251	0.494331	0.943	0.808	3.77055e-247	1
Ccdc3	2.11278e-250	2.33814	0.105	0.02	4.953e-246	1
Trpm3	3.71584e-250	1.21571	0.61	0.419	8.71104e-246	1
Tjp11	2.78281e-249	0.557805	0.836	0.626	6.52375e-245	1
March12	8.74022e-246	0.660008	0.887	0.741	2.04897e-241	1
Slc30a31	4.06744e-244	2.0225	0.129	0.03	9.5353e-240	1
Zfp8311	1.03058e-243	1.57351	0.208	0.07	2.41598e-239	1
Rilpl11	3.27831e-242	1.57212	0.19	0.06	7.68535e-238	1
Syn31	1.08536e-239	0.912503	0.488	0.265	2.5444e-235	1
Cntn5	1.46154e-238	0.514125	0.86	0.702	3.4263e-234	1
Dgkg	5.92327e-237	1.14806	0.46	0.253	1.38859e-232	1
Col23a1	1.1774e-236	1.77639	0.15	0.041	2.76017e-232	1
Dscaml1	1.3679e-236	0.582429	0.625	0.361	3.20677e-232	1
Enox1	5.58762e-231	0.573952	0.795	0.566	1.3099e-226	1
Wasf11	1.42467e-228	0.86335	0.497	0.278	3.33986e-224	1
Lrfn51	2.60724e-227	0.495885	0.942	0.831	6.11216e-223	1
Egfem11	1.41723e-226	0.672357	0.753	0.564	3.32241e-222	1
Srgap3	2.18876e-226	0.621894	0.714	0.474	5.13111e-222	1
Gabra3	3.37127e-225	1.0696	0.349	0.163	7.90326e-221	1
Ano6	1.65821e-221	0.978543	0.38	0.185	3.88735e-217	1
Syn2	2.62605e-221	0.601652	0.783	0.573	6.15625e-217	1
Prtg	7.9989e-221	1.72787	0.12	0.029	1.87518e-216	1
Kcnq1ot11	6.15545e-218	0.530308	0.876	0.691	1.44302e-213	1
Ntrk31	3.64516e-215	0.487344	0.833	0.597	8.54535e-211	1
Hace11	9.04279e-215	0.84297	0.495	0.282	2.1199e-210	1
Rgs71	3.00504e-212	0.436238	0.926	0.787	7.04472e-208	1
Ntf3	2.32507e-211	3.25184	0.046	0.004	5.45065e-207	1
Me3	1.49334e-210	0.649558	0.563	0.33	3.50084e-206	1
Ksr21	6.55954e-210	0.67455	0.649	0.423	1.53775e-205	1
Glis3	1.06501e-209	1.05646	0.212	0.076	2.4967e-205	1
Erc21	5.32157e-208	0.421973	0.951	0.872	1.24754e-203	1
Epb41l4b1	9.05265e-207	0.988238	0.368	0.183	2.12221e-202	1
Ppm1e1	1.70574e-205	0.54814	0.794	0.589	3.99878e-201	1
Nbea	4.15854e-203	0.354645	0.979	0.917	9.74886e-199	1
Icam51	9.89996e-203	1.7352	0.149	0.045	2.32085e-198	1
F730043M19Rik	3.67404e-202	1.95076	0.112	0.028	8.61306e-198	1
Cadm1	1.26763e-200	0.449679	0.904	0.767	2.9717e-196	1
Sptbn41	1.05566e-198	0.75234	0.54	0.328	2.47478e-194	1
Epha31	3.91409e-197	1.00197	0.433	0.242	9.17579e-193	1
Slc6a61	5.41295e-194	0.890446	0.395	0.207	1.26896e-189	1
Sptan11	3.24221e-190	0.656225	0.638	0.422	7.60071e-186	1
Ulk41	1.15748e-189	1.08746	0.298	0.139	2.71348e-185	1
Col4a21	1.06671e-187	1.36827	0.205	0.079	2.50068e-183	1
Mapk13	2.11322e-186	0.725282	0.529	0.324	4.95402e-182	1
Anks1b1	3.03242e-184	0.298892	0.988	0.942	7.1089e-180	1
Slit1	3.39659e-183	1.2878	0.23	0.095	7.96263e-179	1
Unc5d1	1.98828e-182	0.493709	0.819	0.633	4.66113e-178	1
Kitl1	3.73975e-182	1.27648	0.225	0.092	8.76709e-178	1
Tafa5	1.60088e-179	0.786384	0.391	0.206	3.75294e-175	1
Rtn1	1.85467e-179	0.544496	0.735	0.53	4.3479e-175	1
Syt161	1.33431e-176	0.622348	0.625	0.414	3.12803e-172	1
Ahcyl21	3.04056e-175	0.614728	0.666	0.466	7.12798e-171	1
4933412O06Rik	1.0466e-173	1.69687	0.121	0.035	2.45355e-169	1
Schip11	1.24122e-173	0.334617	0.882	0.661	2.9098e-169	1
Fgd4	1.29258e-172	0.812964	0.376	0.199	3.03019e-168	1
Pitpnm21	5.6275e-172	0.880919	0.387	0.211	1.31925e-167	1
Sptbn11	1.38223e-171	0.462392	0.774	0.576	3.24036e-167	1
Rasgrf21	3.85553e-171	0.670781	0.48	0.28	9.03851e-167	1
Unc13b1	1.09771e-169	0.854149	0.436	0.255	2.57336e-165	1
Adgrl31	1.11757e-169	0.34868	0.966	0.939	2.61992e-165	1
Gsg1l1	2.02161e-168	1.20657	0.269	0.127	4.73927e-164	1
Smpd41	4.69448e-167	1.35683	0.196	0.079	1.10053e-162	1
Cdh71	2.27258e-166	1.01111	0.264	0.121	5.3276e-162	1
Trhr	7.64912e-166	2.68223	0.047	0.006	1.79318e-161	1
Dgki1	1.93074e-164	0.42014	0.9	0.772	4.52623e-160	1
Arsj1	6.78446e-164	2.43039	0.06	0.01	1.59048e-159	1
Cacna1b1	7.25164e-164	0.576594	0.616	0.405	1.7e-159	1
Slc9a91	9.08926e-164	0.586297	0.662	0.456	2.1308e-159	1
Large11	3.35952e-163	0.396501	0.914	0.781	7.87572e-159	1
Gm101151	3.74158e-162	0.860739	0.359	0.192	8.77139e-158	1
Calb11	9.64507e-161	1.23078	0.181	0.07	2.26109e-156	1
Htr2c	9.95778e-161	0.972494	0.301	0.151	2.3344e-156	1
Sipa1l11	1.68215e-159	0.455969	0.761	0.558	3.94346e-155	1
Upp2	4.11991e-158	0.55704	0.667	0.467	9.6583e-154	1
Sez6l1	4.12548e-157	0.672175	0.506	0.316	9.67135e-153	1
Ankfn1	4.55101e-157	1.1782	0.175	0.067	1.06689e-152	1
Ankrd61	4.5817e-157	1.10232	0.204	0.085	1.07409e-152	1
Otud7a1	6.32173e-157	0.472465	0.86	0.706	1.482e-152	1
Bsn1	1.87446e-156	0.674924	0.502	0.313	4.3943e-152	1
Nrp2	3.19512e-156	1.19761	0.188	0.075	7.49033e-152	1
Iqsec21	1.50343e-155	0.663285	0.497	0.308	3.52449e-151	1
Nsun7	1.63575e-155	1.44683	0.137	0.046	3.83468e-151	1
Slc29a4	6.66427e-155	3.45617	0.034	0.003	1.56231e-150	1
Cfap541	1.38522e-154	1.3143	0.178	0.07	3.24738e-150	1
Vwa3a1	2.00558e-154	2.12503	0.08	0.019	4.70168e-150	1
Smad31	9.09121e-152	0.931117	0.277	0.135	2.13125e-147	1
D630045J12Rik1	9.15207e-152	0.859222	0.333	0.177	2.14552e-147	1
Fstl5	7.69626e-151	0.840679	0.343	0.184	1.80423e-146	1
Grik2	1.14126e-150	0.218398	0.945	0.862	2.67545e-146	1
Miat1	2.27334e-150	0.692211	0.503	0.319	5.3294e-146	1
Map1b1	3.3393e-150	0.471494	0.729	0.534	7.82833e-146	1
Cpne7	2.39497e-149	1.70328	0.176	0.072	5.61452e-145	1
Fstl41	4.57833e-149	0.481517	0.619	0.401	1.0733e-144	1
Col4a11	1.09789e-148	1.38491	0.158	0.059	2.57377e-144	1
Nrg21	4.02668e-148	0.672822	0.484	0.302	9.43974e-144	1
Dock41	8.01526e-148	0.25697	0.807	0.6	1.87902e-143	1
Mgat5b1	6.77816e-147	1.22112	0.182	0.074	1.589e-142	1
Btbd91	1.21812e-146	0.490896	0.67	0.469	2.85563e-142	1
St6galnac5	6.07519e-146	0.776805	0.452	0.28	1.42421e-141	1
Rapgef4	4.13442e-145	0.50866	0.733	0.558	9.69232e-141	1
Smoc21	5.98716e-143	1.81714	0.093	0.026	1.40357e-138	1
Nalcn	1.225e-142	0.449517	0.729	0.531	2.87178e-138	1
Tenm41	5.08335e-142	0.388639	0.877	0.699	1.19169e-137	1
Plekha51	9.69605e-142	0.453385	0.755	0.573	2.27305e-137	1
Tiam2	3.1086e-141	1.10164	0.211	0.094	7.28748e-137	1
Cntn1	2.30905e-140	0.359296	0.887	0.731	5.41312e-136	1
Nrg11	7.5891e-140	0.318678	0.966	0.883	1.77911e-135	1
Pde1a	1.40369e-138	0.355888	0.772	0.566	3.29067e-134	1
Rnf150	1.62771e-136	0.545062	0.583	0.396	3.81584e-132	1
Gm10431	3.79571e-136	0.86762	0.306	0.163	8.89829e-132	1
Stum1	6.24454e-136	1.52357	0.11	0.035	1.46391e-131	1
Ndst3	2.41949e-135	0.715976	0.369	0.209	5.67202e-131	1
Rtn4rl11	2.33456e-134	1.02299	0.201	0.089	5.4729e-130	1
Gucy1a11	3.93976e-134	1.18056	0.163	0.065	9.23597e-130	1
Catspere21	5.41709e-134	0.74079	0.392	0.232	1.26993e-129	1
Kctd4	8.81642e-134	1.85411	0.075	0.018	2.06683e-129	1
Itpka1	1.98542e-133	1.36329	0.144	0.054	4.65443e-129	1
Greb1l1	3.00989e-133	0.929608	0.284	0.149	7.05608e-129	1
Limch1	1.71241e-132	0.282412	0.637	0.41	4.0144e-128	1
Rnf1651	3.17395e-132	0.923868	0.284	0.149	7.44069e-128	1
Syt10	1.56616e-130	1.85803	0.074	0.018	3.67156e-126	1
Sobp1	1.161e-129	0.42512	0.748	0.57	2.72172e-125	1
Prkag2	2.37605e-129	0.71551	0.393	0.237	5.57017e-125	1
Dnah9	8.9084e-129	1.71198	0.09	0.026	2.0884e-124	1
Abr1	1.02302e-126	0.46609	0.6	0.411	2.39826e-122	1
Arl151	1.17246e-126	0.422049	0.709	0.528	2.74861e-122	1
Slco3a1	1.20722e-126	0.795891	0.343	0.196	2.83008e-122	1
Hook1	1.27571e-126	0.689794	0.416	0.256	2.99064e-122	1
Dennd1a	1.35098e-126	0.356664	0.833	0.677	3.16711e-122	1
Dysf	2.79961e-125	2.57976	0.04	0.006	6.56313e-121	1
Ncam2	1.8106e-124	0.654932	0.822	0.733	4.2446e-120	1
Tspoap11	1.19756e-123	0.956614	0.271	0.144	2.80744e-119	1
Sv2b1	4.36365e-123	0.530148	0.616	0.435	1.02297e-118	1
C1ql31	2.74344e-122	1.30633	0.126	0.046	6.43145e-118	1
Cfap44	2.98281e-122	2.10281	0.059	0.013	6.99261e-118	1
Mpdz	7.88669e-122	0.675265	0.311	0.17	1.84888e-117	1
Mycbp2	9.79264e-122	0.323977	0.884	0.748	2.29569e-117	1
Dmxl21	3.22698e-121	0.536653	0.567	0.394	7.565e-117	1
Pkp2	6.17309e-121	2.11437	0.055	0.011	1.44716e-116	1
4930467D21Rik	2.07898e-118	1.81283	0.076	0.021	4.87375e-114	1
Kcnk10	3.90441e-118	0.88867	0.225	0.11	9.1531e-114	1
Ahi1	6.14836e-118	0.4073	0.751	0.561	1.44136e-113	1
Add21	7.16231e-118	0.743129	0.356	0.212	1.67906e-113	1
Sec61a2	1.16506e-117	0.710622	0.362	0.215	2.73125e-113	1
Zfp6971	1.87002e-117	0.868348	0.255	0.132	4.38389e-113	1
Xkr4	6.34342e-117	0.302793	0.93	0.829	1.48709e-112	1
Csnk1g11	3.06418e-116	0.49048	0.571	0.396	7.18335e-112	1
Unc791	3.45304e-116	0.39809	0.735	0.553	8.09497e-112	1
Gm42722	1.51829e-115	1.88689	0.061	0.014	3.55932e-111	1
Ints101	1.09301e-114	0.957197	0.237	0.122	2.56234e-110	1
Rps6ka21	1.29323e-114	0.864341	0.26	0.138	3.03173e-110	1
Prkce	6.81885e-114	0.346079	0.833	0.675	1.59854e-109	1
Pcsk21	8.92549e-113	0.386299	0.822	0.652	2.0924e-108	1
Map2k6	2.13062e-112	0.792323	0.243	0.124	4.99482e-108	1
Aff31	7.07649e-112	0.489843	0.65	0.484	1.65894e-107	1
Scn8a1	8.97283e-112	0.411577	0.706	0.529	2.1035e-107	1
Rbfox31	1.33613e-111	0.390442	0.698	0.507	3.13229e-107	1
Igfn11	2.16695e-111	1.52455	0.121	0.046	5.07997e-107	1
Zfp618	2.10513e-110	1.38672	0.109	0.039	4.93506e-106	1
Arhgap101	3.14207e-110	0.615981	0.378	0.229	7.36595e-106	1
Pkig1	4.43956e-110	0.768212	0.287	0.159	1.04077e-105	1
Armc91	8.59984e-110	0.787337	0.3	0.17	2.01606e-105	1
Rasgef1b1	1.86372e-109	0.416835	0.634	0.448	4.36911e-105	1
Sorbs2os1	3.77528e-109	1.21279	0.153	0.066	8.8504e-105	1
Gm35339	4.82199e-109	2.18152	0.053	0.012	1.13042e-104	1
Ptprr	5.32857e-109	0.638353	0.42	0.268	1.24918e-104	1
Tenm1	3.21166e-108	0.443504	0.68	0.513	7.52908e-104	1
Astn11	4.68487e-108	0.394802	0.722	0.556	1.09827e-103	1
Grik5	9.56109e-108	0.770213	0.311	0.181	2.24141e-103	1
Adcy91	1.39795e-107	0.535943	0.519	0.359	3.2772e-103	1
Dlg21	1.97243e-107	0.202634	0.996	0.987	4.62397e-103	1
Gramd1b1	5.07311e-107	0.50635	0.582	0.422	1.18929e-102	1
Kcnip41	8.29575e-107	0.269692	0.964	0.901	1.94477e-102	1
Cnksr21	2.77734e-106	0.305701	0.901	0.767	6.51092e-102	1
Rgs141	3.25451e-106	2.22294	0.047	0.01	7.62955e-102	1
Rab40b1	1.90535e-105	0.987224	0.188	0.09	4.4667e-101	1
Kcnn3	2.68407e-105	1.02961	0.158	0.069	6.29226e-101	1
Ptprg	1.87159e-104	0.419226	0.718	0.574	4.38757e-100	1
Kcnb21	2.08194e-104	0.256462	0.859	0.679	4.88068e-100	1
A830018L16Rik	5.58797e-104	0.506847	0.585	0.422	1.30999e-99	1
Med12l1	9.05241e-104	0.488708	0.533	0.369	2.12216e-99	1
Rnf1691	1.13696e-103	0.52736	0.474	0.315	2.66538e-99	1
Gm44643	1.34792e-103	1.34326	0.115	0.044	3.15994e-99	1
Grm71	1.51275e-103	0.226886	0.984	0.895	3.54634e-99	1
Rasl10a1	2.33499e-103	2.57961	0.036	0.006	5.47392e-99	1
Gm107541	3.50319e-103	0.904549	0.157	0.069	8.21254e-99	1
Pdzd4	6.71468e-103	0.769493	0.292	0.167	1.57412e-98	1
Ttc7b1	3.08975e-102	0.474672	0.554	0.39	7.24331e-98	1
Hdac91	5.66637e-102	0.490482	0.746	0.639	1.32837e-97	1
Baiap21	1.75415e-101	0.734199	0.311	0.182	4.11226e-97	1
Tmem1081	2.76061e-101	0.418758	0.483	0.32	6.4717e-97	1
Nrcam1	3.50616e-101	0.289752	0.895	0.755	8.21949e-97	1
Scn3a	1.74501e-100	0.612842	0.377	0.236	4.09082e-96	1
Gabbr21	4.44767e-100	0.3805	0.69	0.521	1.04267e-95	1
Grin2a1	1.91018e-99	0.230171	0.946	0.805	4.47803e-95	1
Crim1	5.85443e-99	0.667624	0.272	0.151	1.37245e-94	1
Gm1604a	8.84244e-99	1.05006	0.147	0.065	2.07293e-94	1
Ccdc301	1.09963e-98	0.870902	0.233	0.125	2.57785e-94	1
Tnrc6c	4.54508e-98	0.365485	0.751	0.59	1.0655e-93	1
Rhbdl3	1.15078e-97	1.33043	0.115	0.045	2.69776e-93	1
Cul91	2.97037e-97	0.845288	0.229	0.122	6.96343e-93	1
A830036E02Rik1	6.40645e-96	0.899034	0.225	0.121	1.50186e-91	1
Tmem191c1	8.26439e-96	0.907852	0.222	0.118	1.93742e-91	1
Car12	3.7158e-95	2.08954	0.05	0.012	8.71096e-91	1
Drc11	8.91624e-95	1.7691	0.066	0.019	2.09023e-90	1
Epha5	1.31693e-94	0.413139	0.793	0.676	3.08729e-90	1
Necab2	2.27756e-94	1.79791	0.056	0.014	5.33928e-90	1
Zfp461	4.57378e-94	1.82073	0.062	0.017	1.07223e-89	1
Cadps1	8.91984e-94	0.292854	0.925	0.846	2.09108e-89	1
Chia1	1.57155e-93	3.04825	0.026	0.003	3.68418e-89	1
Lrrc4c	1.91277e-93	0.326706	0.948	0.912	4.4841e-89	1
Iqgap2	2.46361e-93	0.534098	0.289	0.164	5.77544e-89	1
Dcn	4.98957e-93	2.21212	0.035	0.006	1.16971e-88	1
Gm152831	7.57071e-93	1.79342	0.061	0.017	1.7748e-88	1
Nav1	1.51955e-92	0.39789	0.455	0.298	3.56228e-88	1
Smarca21	3.05188e-92	0.516795	0.5	0.351	7.15453e-88	1
Dcc	4.67665e-92	0.357711	0.771	0.634	1.09635e-87	1
Pknox21	6.53136e-92	0.515597	0.498	0.349	1.53115e-87	1
Jazf11	1.55721e-91	0.468385	0.521	0.369	3.65056e-87	1
Lzts11	2.35748e-91	0.803633	0.233	0.128	5.52664e-87	1
Rnf1121	2.71188e-91	0.834195	0.258	0.147	6.35745e-87	1
Gm44724	3.10874e-91	3.22402	0.021	0.002	7.28781e-87	1
C030017B01Rik1	7.05642e-91	0.742676	0.245	0.136	1.65424e-86	1
Pifo	1.25813e-90	2.92061	0.026	0.003	2.94944e-86	1
Dcaf61	1.51494e-90	0.443567	0.586	0.436	3.55147e-86	1
Pgbd51	2.52934e-90	0.831635	0.233	0.128	5.92953e-86	1
Tmem178b1	3.8637e-90	0.297352	0.88	0.738	9.05767e-86	1
Galnt13	9.16617e-90	0.377124	0.673	0.527	2.14882e-85	1
Cdr1os1	1.59407e-89	0.291463	0.832	0.678	3.73697e-85	1
Efcab1	2.58935e-89	1.87744	0.053	0.013	6.07022e-85	1
C130026L21Rik1	3.43505e-89	2.12111	0.046	0.01	8.05279e-85	1
Cfap691	8.02527e-89	0.952642	0.175	0.087	1.88136e-84	1
Crb1	8.00996e-88	2.21883	0.037	0.007	1.87777e-83	1
Acap21	1.30377e-87	0.397655	0.598	0.445	3.05643e-83	1
Ctdspl1	1.94821e-87	0.508525	0.427	0.285	4.56719e-83	1
Ylpm1	3.47005e-87	0.374908	0.618	0.458	8.13483e-83	1
Wdr661	5.74184e-87	1.75244	0.06	0.017	1.34606e-82	1
Rtl41	5.78426e-87	0.464816	0.476	0.328	1.356e-82	1
B230209E15Rik1	5.93743e-87	0.452423	0.508	0.358	1.39191e-82	1
Klhl31	6.72394e-87	0.689373	0.285	0.17	1.57629e-82	1
Nos1	1.2021e-86	1.52004	0.052	0.013	2.81808e-82	1
Spink10	1.39115e-86	1.09099	0.137	0.062	3.26128e-82	1
Nup93	1.99985e-86	0.719545	0.264	0.153	4.68825e-82	1
Sgcd	2.50283e-86	0.416478	0.58	0.433	5.86738e-82	1
Luc7l2	4.77281e-86	0.231857	0.931	0.837	1.11889e-81	1
Thra	1.0226e-85	0.623456	0.283	0.167	2.39727e-81	1
Rasal1	1.53487e-85	1.14247	0.119	0.05	3.5982e-81	1
Chl1	2.2152e-85	0.370756	0.527	0.366	5.19309e-81	1
Faah1	7.31251e-85	0.936756	0.194	0.102	1.71427e-80	1
Myo9a	1.16226e-84	0.292103	0.807	0.669	2.72468e-80	1
Arhgef91	4.01485e-84	0.413249	0.557	0.408	9.41202e-80	1
C2cd2l	1.0174e-83	1.37346	0.093	0.035	2.3851e-79	1
Kcnma11	1.58006e-83	0.237453	0.976	0.913	3.70413e-79	1
Tgfbr3	2.62004e-83	0.872351	0.132	0.059	6.14216e-79	1
Cacna1d1	2.674e-83	0.335371	0.684	0.52	6.26865e-79	1
Galnt18	4.49792e-83	0.446506	0.529	0.384	1.05445e-78	1
Nexmif	6.76593e-83	0.674249	0.263	0.154	1.58614e-78	1
Dbn11	1.376e-82	1.03785	0.157	0.077	3.22577e-78	1
Camk2b1	1.55503e-82	0.621252	0.323	0.204	3.64545e-78	1
Meg31	2.2666e-82	0.230705	0.997	0.937	5.31359e-78	1
Ripor2	5.21876e-82	0.597873	0.317	0.197	1.22343e-77	1
Wdr171	6.45892e-82	0.382958	0.528	0.373	1.51417e-77	1
Tesc1	3.44682e-81	1.58359	0.068	0.022	8.08038e-77	1
Osbpl101	9.27385e-81	0.581553	0.342	0.219	2.17407e-76	1
Crym	1.00964e-80	1.6711	0.06	0.018	2.3669e-76	1
Exd21	1.72256e-80	0.8383	0.212	0.117	4.03821e-76	1
Rsph1	2.6125e-80	2.47181	0.031	0.005	6.12449e-76	1
Galnt17	3.81082e-80	0.491267	0.521	0.379	8.9337e-76	1
Ajap11	2.53252e-79	0.980261	0.158	0.079	5.93698e-75	1
Pkp4	5.43829e-79	0.333656	0.488	0.335	1.2749e-74	1
Arhgap44	1.42871e-78	0.560676	0.369	0.245	3.34931e-74	1
March41	2.01149e-78	0.97084	0.148	0.072	4.71554e-74	1
Hlcs1	4.4249e-78	0.964808	0.135	0.063	1.03733e-73	1
Czib	6.21489e-78	1.21209	0.114	0.05	1.45696e-73	1
Cdc401	1.78427e-77	0.694915	0.237	0.137	4.18286e-73	1
Tmem132b1	3.83797e-77	0.307025	0.683	0.521	8.99735e-73	1
Abca8b	9.24087e-77	0.675377	0.243	0.142	2.16634e-72	1
Gm6999	1.07063e-76	2.47964	0.024	0.003	2.50987e-72	1
Trpc61	2.29841e-76	0.978536	0.174	0.092	5.38816e-72	1
Ildr21	5.50355e-76	0.457372	0.379	0.25	1.2902e-71	1
Thbs3	4.81203e-75	1.65286	0.063	0.02	1.12809e-70	1
Zbbx	5.95507e-75	2.09987	0.033	0.007	1.39605e-70	1
Frmd4a	6.09253e-75	0.13404	0.925	0.845	1.42827e-70	1
Tln21	7.56734e-75	0.525317	0.338	0.218	1.77401e-70	1
Map7	7.60202e-75	0.169441	0.545	0.39	1.78214e-70	1
Pacsin11	1.17908e-74	0.402876	0.558	0.417	2.76412e-70	1
Mei4	1.24884e-74	0.987099	0.131	0.062	2.92765e-70	1
Odf2	1.31334e-74	0.605283	0.313	0.199	3.07887e-70	1
Fry	1.37032e-74	0.261223	0.742	0.591	3.21245e-70	1
Kcnj61	1.58517e-74	0.427833	0.455	0.318	3.71612e-70	1
Gpc4	5.90039e-74	1.26173	0.076	0.027	1.38323e-69	1
Inpp4b	6.22055e-74	0.375095	0.432	0.296	1.45828e-69	1
Zranb2	1.52994e-73	0.353077	0.598	0.45	3.58664e-69	1
Mrtfa1	1.57586e-73	0.483659	0.389	0.262	3.6943e-69	1
Ryr11	1.69685e-73	1.89036	0.045	0.012	3.97793e-69	1
Cyld1	2.08744e-73	0.536231	0.303	0.19	4.89359e-69	1
Cdkl4	2.82736e-73	1.63697	0.054	0.016	6.62818e-69	1
Nptxr1	5.34063e-73	0.775558	0.153	0.077	1.252e-68	1
Snrpn	1.92223e-72	0.733398	0.201	0.112	4.50628e-68	1
Man1c11	2.44272e-72	0.626097	0.215	0.122	5.72647e-68	1
Aff2	3.47197e-72	0.470194	0.407	0.28	8.13934e-68	1
Slc16a71	3.74313e-72	0.47406	0.397	0.27	8.77501e-68	1
Lrriq1	3.98672e-72	1.2291	0.084	0.033	9.34606e-68	1
Gm13481	4.6317e-72	2.24791	0.036	0.008	1.08581e-67	1
Ccn3	9.29479e-72	1.09871	0.077	0.028	2.17898e-67	1
Srsf111	1.43732e-71	0.375786	0.56	0.418	3.36951e-67	1
Anapc5	1.56985e-71	0.721486	0.229	0.134	3.68019e-67	1
Plxnd1	4.33306e-71	1.44263	0.067	0.023	1.0158e-66	1
Arglu1	4.99647e-71	0.310788	0.624	0.476	1.17132e-66	1
Agfg21	7.16709e-71	0.935356	0.144	0.072	1.68018e-66	1
Filip1	1.67593e-70	1.148	0.082	0.032	3.92887e-66	1
Kctd11	5.92205e-70	0.530736	0.36	0.243	1.38831e-65	1
Shisa9	1.56218e-69	0.318592	0.559	0.416	3.66222e-65	1
Dnajc10	2.22036e-69	0.806959	0.168	0.089	5.20518e-65	1
Zfp462	4.68728e-69	0.349637	0.363	0.238	1.09884e-64	1
Ano3	1.34608e-68	0.239602	0.624	0.464	3.15563e-64	1
Gm44812	1.70632e-68	1.99954	0.034	0.008	4.00013e-64	1
Edil31	2.99288e-68	0.135687	0.778	0.615	7.01621e-64	1
Sipa1l3	3.33542e-68	0.795826	0.173	0.093	7.81922e-64	1
Sergef1	4.26255e-68	0.627706	0.272	0.17	9.99271e-64	1
Vps13a1	6.01953e-68	0.352885	0.584	0.445	1.41116e-63	1
Adamtsl1	1.18112e-67	1.60965	0.166	0.092	2.7689e-63	1
Olfm11	1.44063e-67	0.54465	0.287	0.181	3.37726e-63	1
Camkv	2.72008e-67	0.948663	0.146	0.075	6.37668e-63	1
Ppp2r2b	2.76947e-67	0.23589	0.914	0.819	6.49246e-63	1
Smpdl3b	4.99737e-67	2.3141	0.025	0.004	1.17153e-62	1
Nectin31	9.42691e-67	0.706013	0.231	0.139	2.20995e-62	1
Rbfox21	1.52379e-66	0.290293	0.746	0.609	3.57221e-62	1
Trdn	1.5606e-66	2.45295	0.024	0.004	3.65853e-62	1
Tnik	1.60532e-66	0.180356	0.864	0.741	3.76336e-62	1
Wscd21	2.33043e-66	0.89698	0.151	0.079	5.46322e-62	1
Chil5	3.87429e-66	2.7418	0.021	0.003	9.08249e-62	1
Sh3glb21	6.48124e-66	0.9209	0.145	0.075	1.5194e-61	1
Gm11099	6.75018e-66	1.66138	0.052	0.016	1.58245e-61	1
Gm122161	1.19643e-65	1.50518	0.054	0.017	2.8048e-61	1
Zfp950	1.31054e-65	0.40566	0.421	0.294	3.07231e-61	1
Nrxn21	1.97297e-65	0.389146	0.423	0.297	4.62524e-61	1
Galnt16	2.47682e-65	0.744012	0.175	0.096	5.80642e-61	1
Elavl3	3.326e-65	0.30718	0.607	0.462	7.79714e-61	1
Iqgap1	3.86873e-65	0.688499	0.222	0.133	9.06947e-61	1
Unc5a	6.12726e-65	1.22816	0.087	0.036	1.43641e-60	1
4930570G19Rik	8.12618e-65	1.12353	0.1	0.044	1.90502e-60	1
Zmym3	1.08103e-64	0.997771	0.134	0.068	2.53425e-60	1
Atp6v1c2	1.28538e-64	2.78434	0.02	0.003	3.01331e-60	1
4933406I18Rik1	1.3713e-64	0.267499	0.392	0.267	3.21473e-60	1
Unc13a1	1.63379e-64	0.597072	0.303	0.2	3.83008e-60	1
Mas11	1.65422e-64	1.85411	0.04	0.01	3.87798e-60	1
Chn11	1.87918e-64	0.345971	0.546	0.412	4.40537e-60	1
Meis2	3.15175e-64	0.136206	0.459	0.316	7.38866e-60	1
Wipf31	3.20595e-64	0.710424	0.199	0.114	7.51572e-60	1
Mok	3.29654e-64	1.2181	0.087	0.037	7.72808e-60	1
Traip	3.66269e-64	1.37861	0.071	0.027	8.58644e-60	1
Arpp211	1.30123e-63	0.208055	0.954	0.789	3.05047e-59	1
Ppp1r13b	1.31497e-63	0.564589	0.272	0.172	3.08268e-59	1
Cdh221	1.66583e-63	1.15417	0.092	0.04	3.90521e-59	1
Amph1	2.64678e-63	0.294892	0.649	0.51	6.20484e-59	1
Ccnd2	2.85752e-63	1.01685	0.118	0.057	6.69888e-59	1
Nova21	3.22008e-63	0.675401	0.236	0.145	7.54884e-59	1
Gm44618	6.93802e-63	2.78998	0.019	0.003	1.62648e-58	1
Akap8l1	9.05067e-63	0.369598	0.503	0.373	2.12175e-58	1
Rras21	9.70677e-63	0.782954	0.169	0.094	2.27556e-58	1
Arhgap331	1.31942e-62	1.02887	0.123	0.06	3.09312e-58	1
Fam126a	2.76081e-62	0.682589	0.121	0.058	6.47217e-58	1
Pabpn1	3.29876e-62	0.424546	0.426	0.304	7.73329e-58	1
Rph3al	3.41064e-62	2.35615	0.023	0.004	7.99557e-58	1
Fbxl161	3.79734e-62	1.01037	0.121	0.059	8.90211e-58	1
Gm41361	3.94075e-62	1.08113	0.107	0.05	9.23831e-58	1
Hpcal1	5.93369e-62	1.1472	0.058	0.02	1.39104e-57	1
Rabgap1l1	7.85801e-62	0.235646	0.808	0.678	1.84215e-57	1
Crocc	7.92325e-62	1.13634	0.099	0.045	1.85745e-57	1
Rit2	1.77768e-61	0.408872	0.486	0.362	4.16743e-57	1
Dach1	2.31327e-61	1.01796	0.157	0.086	5.42299e-57	1
Prkca1	2.61688e-61	0.23906	0.662	0.505	6.13475e-57	1
Adcy8	4.04071e-61	0.411253	0.483	0.359	9.47264e-57	1
Krt9	4.18395e-61	3.62006	0.012	0.001	9.80842e-57	1
Celf31	4.49535e-61	0.922037	0.147	0.078	1.05385e-56	1
Mctp1	7.66801e-61	0.146124	0.677	0.515	1.79761e-56	1
Map2	2.451e-60	0.261506	0.833	0.732	5.74587e-56	1
Fam135b	4.96509e-60	0.257914	0.693	0.542	1.16397e-55	1
Sorcs2	7.37853e-60	0.544313	0.241	0.149	1.72975e-55	1
Pcdh19	8.1075e-60	0.73584	0.157	0.085	1.90064e-55	1
Phka21	1.84397e-59	0.62752	0.233	0.144	4.32282e-55	1
Phactr2	1.93317e-59	0.630452	0.151	0.081	4.53192e-55	1
Plcz1	2.03423e-59	3.42311	0.013	0.001	4.76885e-55	1
Hectd4	2.2857e-59	0.423594	0.413	0.296	5.35838e-55	1
Scn2a1	3.53796e-59	0.264837	0.724	0.594	8.29405e-55	1
Dtnb	3.67201e-59	0.269539	0.598	0.455	8.60829e-55	1
4930547E14Rik	5.52601e-59	2.21329	0.028	0.006	1.29546e-54	1
Shtn1	8.60289e-59	0.333662	0.353	0.239	2.01678e-54	1
Fat4	8.68063e-59	0.970995	0.091	0.04	2.035e-54	1
Gm332281	9.81847e-59	0.596479	0.301	0.202	2.30174e-54	1
Gm116131	1.09338e-58	1.09699	0.088	0.038	2.56321e-54	1
Rapgef51	1.39348e-58	0.280927	0.604	0.465	3.26674e-54	1
Pea15a1	1.98565e-58	1.08509	0.087	0.038	4.65497e-54	1
Cnrip1	2.27154e-58	0.570364	0.253	0.16	5.32518e-54	1
Krt77	4.8877e-58	2.83089	0.018	0.002	1.14582e-53	1
Arhgef71	3.05034e-57	0.522462	0.282	0.185	7.15091e-53	1
Nol4l1	1.50644e-56	0.590721	0.244	0.155	3.53155e-52	1
Trim461	1.55938e-56	1.04796	0.1	0.047	3.65566e-52	1
Ajm11	1.6949e-56	1.16008	0.09	0.04	3.97335e-52	1
Gm10848	2.29227e-56	2.11711	0.027	0.006	5.37376e-52	1
Nt5c2	2.32517e-56	0.375577	0.414	0.296	5.45089e-52	1
Gabrb1	2.76679e-56	0.108996	0.884	0.775	6.48617e-52	1
1700063D05Rik	2.77048e-56	2.34871	0.021	0.004	6.49483e-52	1
Lrrc431	5.42976e-56	2.45741	0.021	0.004	1.2729e-51	1
Lsamp	7.24413e-56	0.596993	0.93	0.929	1.69824e-51	1
Scn3b	7.52073e-56	1.14684	0.08	0.034	1.76309e-51	1
Bhlhb91	1.13932e-55	0.878869	0.123	0.063	2.67092e-51	1
Dpy19l31	1.41907e-55	0.90429	0.113	0.056	3.32674e-51	1
Cntn41	3.06339e-55	0.391907	0.781	0.764	7.18151e-51	1
Pdcd4	4.04455e-55	0.525003	0.243	0.154	9.48163e-51	1
[truncated: 39,891 more rows]

## Sheet: Table S8
Table S8. Proportional analysis of cell types via snRNAseq, related to Figure 7B.
The clusters are sorted by FDR value.
BaselineProp.clusters	BaselineProp.Freq	PropMean.CAMK2_Cre	PropMean.WT	PropRatio	Tstatistic	P.Value	FDR
Inhibitory	0.150338	0.126585	0.17185	0.736606	-2.51712	0.0246377	0.129809
Microglia	0.0764094	0.0651798	0.0874554	0.745292	-2.30371	0.0370884	0.129809
Oligodendrocytes	0.075107	0.083333	0.0676671	1.23152	1.62262	0.126966	0.296253
Excitatory	0.581423	0.604599	0.560236	1.07919	1.30151	0.214094	0.374664
Astrocytes	0.0646875	0.0683775	0.0607549	1.12546	0.858825	0.404902	0.566863
Endothelial	0.0207976	0.021711	0.0200287	1.084	0.494791	0.628422	0.678938
OPCs	0.0312377	0.030214	0.0320081	0.943949	-0.422696	0.678938	0.678938

## Sheet: Table S9
Table S9. Relative expression of inhibitory neuron cluster genes in 5XFAD;Neu cKO mice compared with 5XFAD mice, related to Figure S5A.
snRNAseq was performed on the brains of 4-month-old 5XFAD;Neu cKO and 5XFAD mice. DEGs in the inhibitory neuron cluster were identified in 5XFAD;Neu cKO mice compared with 5XFAD (adj-p<0.05).
Gene	p_val	avg_log2FC	pct.1	pct.2	p_val_adj
Mir124a-1hg	1.42476e-197	1.80856	0.553	0.168	3.34007e-193
Celf2	3.6837e-141	-0.59726	0.909	0.733	8.63569e-137
Atp1b1	4.14622e-136	1.25505	0.649	0.318	9.71997e-132
Zeb2	1.54877e-125	0.589347	0.809	0.533	3.63078e-121
Tcf4	5.52851e-113	0.292897	0.929	0.716	1.29605e-108
Snap25	4.3578e-99	0.532416	0.873	0.603	1.0216e-94
Atp6v0c	8.91305e-98	2.10632	0.341	0.086	2.08949e-93
Gm26871	2.05486e-96	-1.23319	0.401	0.52	4.81721e-92
Gm42418	3.17209e-92	-0.67135	0.579	0.676	7.43632e-88
Zfp536	3.70348e-91	0.281525	0.725	0.497	8.68208e-87
Calm2	2.21136e-89	1.71465	0.331	0.099	5.18408e-85
Dpyd	2.25517e-81	-2.15289	0.086	0.25	5.28679e-77
Kcnmb2	9.64023e-78	0.203911	0.705	0.493	2.25996e-73
App	2.17075e-77	0.386145	0.847	0.653	5.08888e-73
Xist	6.38441e-76	0.346992	0.901	0.704	1.4967e-71
Frmd5	1.62726e-75	0.224043	0.891	0.722	3.81479e-71
Mef2c	1.12853e-71	0.523718	0.784	0.565	2.64562e-67
Ppp3ca	1.12642e-70	-0.385678	0.841	0.746	2.64066e-66
Atp6v0a1	6.14864e-70	0.648739	0.558	0.334	1.44143e-65
Ube3a	1.64902e-69	0.564634	0.815	0.64	3.86579e-65
Meis2	7.19379e-69	-1.42206	0.141	0.306	1.68644e-64
Rbm25	8.6369e-69	-0.421598	0.694	0.7	2.02475e-64
Snhg11	2.8726e-68	0.247688	0.998	0.969	6.73424e-64
AC149090.1	3.9871e-67	0.381354	0.679	0.456	9.34696e-63
Maf	2.47407e-65	0.709152	0.471	0.269	5.79995e-61
Gm47283	4.84945e-65	-1.13584	0.182	0.301	1.13686e-60
Nkain2	4.89851e-65	-0.540879	0.925	0.898	1.14836e-60
Rsrp1	8.4986e-65	0.315776	0.767	0.55	1.99233e-60
Ntrk2	1.07488e-64	0.299689	0.89	0.713	2.51985e-60
Thrb	7.74789e-64	0.205118	0.832	0.661	1.81634e-59
A330023F24Rik	1.70944e-63	0.51827	0.64	0.432	4.00744e-59
Ddx5	4.17209e-63	1.13333	0.418	0.175	9.78062e-59
Lrrc7	5.31958e-63	-0.535661	0.844	0.83	1.24707e-58
Kcnd2	2.45038e-62	-0.634813	0.893	0.879	5.74443e-58
Gabrb3	3.29956e-62	-0.456308	0.815	0.799	7.73516e-58
Strbp	8.10638e-62	0.335087	0.875	0.696	1.90038e-57
Psap	2.33524e-61	1.66378	0.287	0.087	5.47449e-57
Sparcl1	2.62175e-61	1.58667	0.267	0.089	6.14618e-57
Syt11	3.4165e-61	1.61399	0.298	0.102	8.00931e-57
Grm5	4.97106e-61	-0.498573	0.938	0.939	1.16537e-56
Atp2a2	6.76676e-61	0.917933	0.498	0.263	1.58633e-56
Gm28905	1.52836e-60	-1.91477	0.076	0.206	3.58293e-56
Cacna1e	5.52346e-59	-0.910036	0.399	0.526	1.29487e-54
Ogt	1.0326e-58	0.500195	0.696	0.486	2.42072e-54
Galntl6	1.66128e-57	0.229729	0.955	0.891	3.89454e-53
Dgkb	2.14363e-57	-0.922357	0.522	0.604	5.02531e-53
Prkg1	2.45491e-57	-0.928279	0.457	0.53	5.75505e-53
Rtn3	2.98333e-57	0.380795	0.818	0.642	6.99381e-53
Galnt13	2.10013e-55	-0.824145	0.518	0.595	4.92332e-51
Eif1	2.5936e-55	5.10034	0.077	0.002	6.08018e-51
Stxbp5l	2.68981e-55	-0.463555	0.768	0.769	6.30571e-51
Rmst	2.89442e-55	-3.11313	0.027	0.131	6.78539e-51
Ube2b	4.58732e-55	0.567635	0.527	0.331	1.0754e-50
Pam	1.85199e-54	0.266713	0.833	0.665	4.34162e-50
Adarb2	2.6312e-54	0.332682	0.431	0.451	6.16833e-50
Cttnbp2	1.18725e-53	0.365935	0.72	0.524	2.78326e-49
Gpr158	2.16045e-53	-0.565381	0.7	0.705	5.06474e-49
Atp1a3	5.14116e-53	0.693177	0.487	0.291	1.20524e-48
Gm3764	5.95493e-53	1.08271	0.349	0.161	1.39602e-48
Ankfn1	6.17181e-53	-1.88183	0.057	0.168	1.44686e-48
Npas3	1.57373e-52	0.375904	0.683	0.538	3.6893e-48
Myt1l	4.92834e-52	-0.388651	0.808	0.784	1.15535e-47
Gm4258	6.74806e-52	0.905697	0.44	0.258	1.58195e-47
Nlk	4.39142e-51	0.653848	0.533	0.335	1.02948e-46
Nlgn1	5.10204e-51	-0.588123	0.881	0.86	1.19607e-46
Dlc1	8.72348e-51	0.418405	0.637	0.452	2.04504e-46
Thy1	1.33603e-50	1.67681	0.234	0.072	3.13205e-46
Foxp2	1.67485e-50	-1.64765	0.074	0.187	3.92635e-46
Tnik	1.74214e-50	-0.374171	0.743	0.721	4.0841e-46
Rps6ka5	3.1338e-50	-0.349997	0.3	0.327	7.34656e-46
Cdc42	4.27299e-50	1.19172	0.283	0.121	1.00172e-45
Dync2h1	4.48657e-50	-0.749616	0.319	0.445	1.05179e-45
Cpsf6	8.07662e-50	0.862322	0.395	0.206	1.8934e-45
Map2	1.26604e-49	-0.246987	0.816	0.752	2.96799e-45
Ank3	1.79766e-49	-0.367481	0.975	0.948	4.21427e-45
Cnksr2	2.99963e-49	-0.646801	0.478	0.534	7.03204e-45
Ptprd	5.10346e-49	-0.191707	0.812	0.627	1.1964e-44
Dennd1a	5.59826e-49	-0.267351	0.715	0.678	1.3124e-44
Ptprn2	6.33337e-49	-0.388105	0.881	0.858	1.48473e-44
Kcnc2	6.90804e-49	0.308994	0.809	0.649	1.61945e-44
Egr1	1.10378e-48	3.8908	0.083	0.006	2.5876e-44
Ndfip1	1.14314e-48	0.946202	0.453	0.242	2.67986e-44
Dok6	1.50474e-48	-0.514655	0.657	0.689	3.52757e-44
Gabra1	4.07072e-48	0.703735	0.446	0.261	9.54298e-44
Asap1	5.57946e-48	0.450508	0.508	0.328	1.30799e-43
Tanc2	6.1742e-48	-0.360423	0.814	0.785	1.44742e-43
Zranb2	6.99146e-48	0.246306	0.676	0.515	1.63901e-43
Klc1	8.48516e-48	1.51613	0.24	0.083	1.98918e-43
Grik1	8.7698e-48	0.152357	0.734	0.574	2.0559e-43
Rfx3	1.07715e-47	-0.749803	0.371	0.442	2.52517e-43
Elavl2	1.28197e-47	0.423319	0.697	0.52	3.00533e-43
Mical2	1.8064e-47	0.73312	0.4	0.229	4.23474e-43
Sv2a	3.78053e-47	1.00812	0.37	0.18	8.86269e-43
Prickle1	4.21685e-47	0.620688	0.534	0.345	9.88555e-43
Adgrl3	4.58245e-47	-0.346261	0.963	0.928	1.07426e-42
Fgfr2	5.8339e-47	0.753474	0.461	0.269	1.36764e-42
Canx	5.99893e-47	1.43382	0.258	0.095	1.40633e-42
Mycbp2	6.11513e-47	-0.230168	0.82	0.774	1.43357e-42
B3galt1	9.35607e-47	-0.551057	0.695	0.692	2.19334e-42
Samd12	1.27246e-46	-0.314736	0.795	0.746	2.98304e-42
Pde4dip	1.35114e-46	0.233393	0.715	0.558	3.16749e-42
Prkce	4.04939e-46	-0.31305	0.743	0.717	9.49297e-42
Tspan5	1.62435e-45	0.376313	0.642	0.475	3.80796e-41
Aplp2	4.00375e-45	0.932115	0.366	0.182	9.38599e-41
Itm2b	5.62676e-45	1.50656	0.269	0.096	1.31908e-40
Slc25a4	6.54652e-45	2.52699	0.118	0.019	1.5347e-40
Gabbr2	1.50404e-44	0.306859	0.62	0.456	3.52592e-40
Hspa8	1.82111e-44	2.84395	0.115	0.015	4.26923e-40
Cacna1c	2.09875e-44	-0.441231	0.794	0.794	4.9201e-40
Rtn4	2.13276e-44	0.803113	0.412	0.227	4.99983e-40
Nova1	2.81821e-44	-1.2477	0.122	0.238	6.60672e-40
Negr1	4.39172e-44	-0.466493	0.905	0.895	1.02955e-39
Fbxl17	1.75953e-43	-0.322492	0.726	0.71	4.12487e-39
Gabrb1	2.02521e-43	-0.410556	0.733	0.699	4.7477e-39
Glra3	3.52997e-43	-2.15339	0.033	0.119	8.27531e-39
Rps6ka2	3.97496e-43	-0.577804	0.194	0.247	9.31849e-39
Gucy1a2	4.84993e-43	-0.771091	0.358	0.486	1.13697e-38
Csmd3	4.88942e-43	-0.621376	0.762	0.825	1.14623e-38
Agbl4	6.03743e-43	-0.404555	0.813	0.785	1.41535e-38
Mbd5	6.42705e-43	-0.238478	0.811	0.764	1.50669e-38
Gm20642	1.10255e-42	1.90993	0.182	0.055	2.58471e-38
Nrg1	1.22239e-42	-0.866733	0.571	0.582	2.86564e-38
Hnrnpa2b1	1.94098e-42	0.71518	0.452	0.257	4.55024e-38
Rims2	1.96756e-42	-0.252823	0.941	0.89	4.61255e-38
Ppp1r9a	2.71514e-42	-0.531334	0.459	0.493	6.36511e-38
Adamts3	2.73218e-42	-1.42903	0.086	0.195	6.40505e-38
Btbd11	2.73857e-42	0.312864	0.515	0.368	6.42003e-38
Phactr1	7.46076e-42	-0.731255	0.773	0.706	1.74902e-37
Serinc1	7.62205e-42	1.20235	0.336	0.155	1.78684e-37
Sgcd	1.67997e-41	-0.96822	0.441	0.54	3.93835e-37
Rbfox3	1.72402e-41	-0.695676	0.415	0.512	4.04162e-37
Gria2	3.07136e-41	-0.108764	0.973	0.903	7.20019e-37
Fat3	3.3765e-41	-0.892556	0.371	0.464	7.91552e-37
Ypel3	4.47557e-41	2.99866	0.086	0.011	1.04921e-36
Clstn1	4.83262e-41	1.17618	0.309	0.133	1.13291e-36
Sox5	5.41515e-41	0.307592	0.547	0.377	1.26947e-36
Pdzrn3	7.80723e-41	0.944613	0.252	0.122	1.83025e-36
Gphn	7.90057e-41	-0.343507	0.9	0.88	1.85213e-36
A330076H08Rik	8.06245e-41	-0.390594	0.823	0.831	1.89008e-36
Bicd1	1.5247e-40	0.166017	0.685	0.553	3.57437e-36
Atp2b1	1.73543e-40	-0.263217	0.537	0.448	4.06837e-36
Srsf11	2.4e-40	-0.417042	0.452	0.491	5.62633e-36
Tmsb4x	4.53064e-40	2.96513	0.095	0.011	1.06212e-35
Erc2	4.92434e-40	-0.188136	0.91	0.829	1.15441e-35
Mllt10	4.94038e-40	-0.227225	0.57	0.539	1.15817e-35
Ahi1	7.56656e-40	-0.276687	0.692	0.662	1.77383e-35
Rab6a	7.73704e-40	0.963127	0.345	0.175	1.81379e-35
Sox2ot	1.27102e-39	-0.255992	0.753	0.644	2.97965e-35
Dlx6os1	1.68403e-39	0.776685	0.454	0.321	3.94786e-35
Ttc3	1.80585e-39	-0.255471	0.941	0.908	4.23345e-35
Cpeb3	1.96358e-39	0.176671	0.715	0.576	4.60322e-35
Zfhx3	2.50657e-39	-1.61019	0.06	0.15	5.87615e-35
Elmo1	2.88962e-39	-0.866767	0.349	0.476	6.77413e-35
Myo9a	4.10638e-39	-0.208825	0.709	0.671	9.62658e-35
Zcchc7	4.14184e-39	-0.101733	0.704	0.631	9.70972e-35
Qk	4.66604e-39	0.315099	0.638	0.463	1.09386e-34
Herc1	5.81912e-39	-0.241647	0.748	0.717	1.36418e-34
Osbpl3	5.88537e-39	0.295897	0.465	0.321	1.37971e-34
Sybu	1.36319e-38	0.439341	0.49	0.34	3.19573e-34
Ryr3	1.84444e-38	-1.06013	0.279	0.401	4.32393e-34
Gabra2	2.05702e-38	-0.749572	0.358	0.482	4.82227e-34
Syne1	2.50403e-38	-0.23597	0.839	0.786	5.87019e-34
Ecpas	2.61904e-38	-0.337223	0.645	0.656	6.1398e-34
Tmem178	2.66603e-38	0.729897	0.287	0.154	6.24998e-34
Cdr1os	2.73391e-38	-0.340493	0.772	0.756	6.40911e-34
Ccdc88a	3.06952e-38	-0.258963	0.758	0.726	7.19587e-34
Ckb	4.12275e-38	1.65454	0.218	0.067	9.66497e-34
Msi2	4.54965e-38	0.332198	0.603	0.454	1.06657e-33
Cpe	7.28484e-38	0.533725	0.469	0.3	1.70779e-33
Magi1	1.12612e-37	0.242109	0.762	0.619	2.63996e-33
Grid1	4.53287e-37	-0.494505	0.664	0.69	1.06264e-32
A230057D06Rik	7.23e-37	-0.19247	0.939	0.883	1.69493e-32
Pde4b	7.54443e-37	-0.874123	0.366	0.456	1.76864e-32
Ube2e2	1.23486e-36	-0.152163	0.732	0.661	2.89487e-32
Kansl1	1.88748e-36	0.195555	0.726	0.59	4.42481e-32
Dpp10	1.96305e-36	-0.123476	0.81	0.655	4.60197e-32
Grin1	2.14035e-36	-0.172152	0.599	0.547	5.01762e-32
Igf1	2.48422e-36	0.814233	0.262	0.14	5.82377e-32
Amph	2.4899e-36	0.188116	0.67	0.536	5.83707e-32
Pdzrn4	2.7848e-36	-0.856004	0.355	0.415	6.52842e-32
Huwe1	3.54832e-36	-0.41144	0.534	0.579	8.31834e-32
Mir99ahg	4.22311e-36	0.338984	0.733	0.594	9.90024e-32
Ubn2	5.93412e-36	0.193658	0.738	0.596	1.39114e-31
Ubc	6.31027e-36	5.01798	0.051	0.001	1.47932e-31
Pnisr	7.60922e-36	0.107186	0.788	0.661	1.78383e-31
Scn8a	1.00812e-35	0.196046	0.576	0.442	2.36334e-31
Erbb4	1.25028e-35	0.195919	0.879	0.761	2.93104e-31
Grin2b	1.3447e-35	-0.183937	0.949	0.883	3.15237e-31
Atxn1	1.37134e-35	-0.124659	0.861	0.784	3.21484e-31
Dclk1	1.38845e-35	-0.10202	0.838	0.746	3.25495e-31
C130071C03Rik	1.47594e-35	0.29009	0.694	0.553	3.46006e-31
Nr6a1	1.52452e-35	0.403056	0.475	0.337	3.57393e-31
Satb1	1.59744e-35	0.48892	0.366	0.232	3.74489e-31
Nav2	2.21952e-35	-0.117438	0.839	0.758	5.20322e-31
6530403H02Rik	2.271e-35	-1.72256	0.054	0.134	5.3239e-31
Taco1	2.51185e-35	-2.11059	0.027	0.112	5.88854e-31
Foxp1	3.16083e-35	-0.590093	0.498	0.471	7.40994e-31
Hap1	4.31408e-35	-1.33124	0.063	0.133	1.01135e-30
Mat2a	5.3457e-35	1.53485	0.187	0.066	1.25319e-30
Ptchd4	5.52536e-35	0.113651	0.631	0.498	1.29531e-30
Fmn1	2.60818e-34	0.462852	0.477	0.325	6.11436e-30
Rptor	2.84516e-34	-0.286093	0.302	0.336	6.6699e-30
Macrod2	3.28477e-34	-0.295824	0.959	0.922	7.70048e-30
Dtna	3.69282e-34	0.172244	0.587	0.469	8.65708e-30
Otof	4.39138e-34	-1.64287	0.039	0.116	1.02947e-29
Setd5	8.23379e-34	-0.258385	0.562	0.552	1.93025e-29
Dlg1	8.78529e-34	-0.666645	0.323	0.395	2.05954e-29
Stag1	9.362e-34	-0.183051	0.643	0.593	2.19473e-29
Plcb1	1.03068e-33	-0.276143	0.935	0.872	2.41623e-29
Zmat4	1.04938e-33	0.225173	0.626	0.481	2.46006e-29
1700016P03Rik	1.59456e-33	2.32113	0.084	0.017	3.73813e-29
Ptprs	1.80558e-33	0.349386	0.547	0.387	4.23281e-29
Eif1b	2.13752e-33	2.84823	0.081	0.011	5.01098e-29
Arnt2	3.50901e-33	0.162005	0.566	0.445	8.22618e-29
Oaz1	3.59914e-33	2.4294	0.091	0.015	8.43746e-29
Dgki	4.00404e-33	-0.382371	0.737	0.716	9.38668e-29
Cacnb4	5.65753e-33	0.155595	0.759	0.618	1.3263e-28
Stmn3	7.99537e-33	0.805392	0.424	0.247	1.87436e-28
Flrt2	8.737e-33	0.678859	0.418	0.272	2.04822e-28
Vps13b	9.07563e-33	-0.162285	0.691	0.641	2.1276e-28
Exoc6b	9.09332e-33	-0.214304	0.693	0.658	2.13175e-28
Tra2a	9.65614e-33	0.366851	0.579	0.43	2.26369e-28
Nrg3os	1.29191e-32	0.963109	0.333	0.188	3.02863e-28
Actb	1.6281e-32	2.47502	0.089	0.014	3.81676e-28
Slc6a1	1.76377e-32	0.334153	0.522	0.378	4.1348e-28
Homer1	1.95242e-32	0.875137	0.318	0.167	4.57706e-28
Camk1d	2.12016e-32	-0.458266	0.543	0.568	4.9703e-28
C1qtnf4	2.29317e-32	1.33289	0.234	0.093	5.37589e-28
Arhgap26	2.32626e-32	-0.334561	0.596	0.6	5.45346e-28
Akap6	2.48231e-32	-0.215475	0.853	0.814	5.81927e-28
R3hdm1	2.96062e-32	-0.102463	0.602	0.502	6.94057e-28
Diaph2	4.32693e-32	-0.561591	0.407	0.458	1.01436e-27
Unc13c	4.49881e-32	-0.921674	0.171	0.292	1.05466e-27
Nsd3	5.03178e-32	0.231446	0.554	0.428	1.1796e-27
Zwint	7.27507e-32	0.898213	0.316	0.167	1.70549e-27
Atp2b2	8.69371e-32	0.18992	0.539	0.416	2.03807e-27
Cdc42bpa	8.84919e-32	-0.283142	0.61	0.606	2.07452e-27
Usp29	9.48649e-32	-0.56045	0.672	0.721	2.22392e-27
Birc6	1.04138e-31	-0.117446	0.611	0.561	2.44132e-27
Exoc4	1.28925e-31	-0.166091	0.75	0.699	3.02239e-27
Ryr2	1.32612e-31	-0.464574	0.628	0.66	3.10881e-27
Cadm1	1.89264e-31	-0.174219	0.79	0.708	4.43691e-27
Cacna1d	1.94743e-31	-0.140086	0.684	0.632	4.56536e-27
Atp5a1	2.16397e-31	1.70562	0.151	0.047	5.073e-27
Kmt2e	2.25434e-31	-0.15623	0.629	0.591	5.28484e-27
Syn2	3.67547e-31	0.106754	0.763	0.65	8.6164e-27
Slc24a4	4.30744e-31	-1.92152	0.03	0.102	1.00979e-26
Gpm6b	5.43954e-31	0.44611	0.344	0.215	1.27519e-26
Zmym3	5.46864e-31	-1.00479	0.073	0.144	1.28201e-26
B230209E15Rik	7.53902e-31	-0.762137	0.229	0.32	1.76737e-26
Srsf2	7.63346e-31	0.737052	0.381	0.214	1.78951e-26
Rtn1	1.00347e-30	0.245431	0.611	0.461	2.35243e-26
Ubb	1.08958e-30	4.63726	0.047	0.002	2.55431e-26
Atf4	1.16814e-30	3.74686	0.052	0.004	2.73848e-26
Kcnc1	1.17426e-30	0.518031	0.417	0.275	2.75281e-26
Eif4g3	1.43982e-30	-0.19388	0.584	0.553	3.37538e-26
Nktr	1.6577e-30	0.199025	0.618	0.49	3.88615e-26
Chrm3	2.06847e-30	0.298047	0.614	0.493	4.84912e-26
Serf2	2.18277e-30	2.97657	0.067	0.009	5.11707e-26
Srsf1	2.57039e-30	1.03089	0.271	0.123	6.02576e-26
Syp	2.95382e-30	1.12031	0.248	0.113	6.92463e-26
Gng3	3.10007e-30	5.87264	0.04	0	7.2675e-26
Snhg14	3.23422e-30	-0.255713	0.979	0.951	7.58198e-26
Usp34	4.56258e-30	-0.125369	0.698	0.647	1.0696e-25
Ccdc85a	4.80829e-30	-0.470753	0.484	0.496	1.12721e-25
Zfp831	5.19658e-30	-1.97094	0.022	0.083	1.21823e-25
Otud7a	5.63656e-30	-0.126351	0.755	0.688	1.32138e-25
Epha6	6.3333e-30	-0.430535	0.851	0.82	1.48472e-25
Unc80	8.87056e-30	-0.265634	0.698	0.686	2.07953e-25
Cacnb2	8.89743e-30	-0.60133	0.612	0.662	2.08582e-25
Ssbp2	8.94581e-30	-0.293802	0.638	0.615	2.09717e-25
Fam172a	9.54455e-30	-0.29054	0.549	0.554	2.23753e-25
Atp6v0b	9.78928e-30	0.926499	0.327	0.167	2.2949e-25
Thoc2	1.05895e-29	-0.429673	0.415	0.468	2.48251e-25
Pde10a	1.39637e-29	-0.358819	0.822	0.746	3.27351e-25
Sbf2	1.49523e-29	-0.284917	0.694	0.688	3.50526e-25
Enpp5	1.55725e-29	1.92564	0.129	0.034	3.65065e-25
Tcerg1	1.56234e-29	-0.646269	0.249	0.337	3.6626e-25
Adam22	1.7281e-29	-0.102995	0.726	0.667	4.0512e-25
Prkcb	1.76677e-29	-0.101901	0.63	0.533	4.14183e-25
Tmem178b	1.87517e-29	-0.184372	0.849	0.791	4.39595e-25
Runx2	2.09496e-29	0.318053	0.395	0.273	4.91121e-25
Celf4	2.29545e-29	-0.358732	0.721	0.719	5.38123e-25
Scn1b	2.74399e-29	2.12915	0.089	0.02	6.43274e-25
Kidins220	3.01158e-29	0.207384	0.617	0.492	7.06004e-25
Pard3	4.16712e-29	-0.625713	0.282	0.362	9.76898e-25
Dleu2	4.96117e-29	0.73736	0.328	0.193	1.16305e-24
Zfr	5.40622e-29	0.294757	0.517	0.391	1.26738e-24
Rabgap1l	5.99662e-29	-0.223817	0.676	0.644	1.40579e-24
Atrx	6.10292e-29	-0.298776	0.567	0.578	1.43071e-24
Pbx3	6.9203e-29	-0.982123	0.143	0.248	1.62233e-24
Smyd3	6.95473e-29	-0.171944	0.612	0.56	1.6304e-24
Vip	7.09789e-29	1.32891	0.152	0.073	1.66396e-24
Rnf144b	7.85508e-29	0.7917	0.231	0.126	1.84147e-24
Limch1	8.01217e-29	0.159425	0.795	0.699	1.87829e-24
Pafah1b1	9.55603e-29	0.294993	0.606	0.47	2.24022e-24
Cox4i1	1.07851e-28	2.00271	0.119	0.03	2.52836e-24
Gigyf1	1.16137e-28	-0.858195	0.106	0.185	2.72259e-24
Dnajc6	2.07035e-28	0.136732	0.554	0.449	4.85352e-24
Ylpm1	2.32776e-28	-0.181581	0.547	0.523	5.45697e-24
Kif5c	2.61967e-28	0.260598	0.53	0.41	6.14128e-24
Cntn1	2.75403e-28	-0.201593	0.772	0.734	6.45628e-24
Unc79	2.92516e-28	-0.1427	0.631	0.577	6.85746e-24
Bach2	3.1389e-28	0.168359	0.592	0.475	7.35852e-24
Eya4	3.24341e-28	0.214152	0.238	0.157	7.60352e-24
Nalcn	3.67524e-28	-0.337866	0.669	0.686	8.61587e-24
Nrcam	3.91997e-28	-0.139058	0.67	0.607	9.18959e-24
Rapgef2	4.17693e-28	0.247902	0.48	0.362	9.79197e-24
Fry	5.09534e-28	-0.265791	0.542	0.522	1.1945e-23
Sptan1	5.57482e-28	0.245785	0.545	0.423	1.30691e-23
Gm10754	5.64859e-28	-1.68357	0.055	0.131	1.3242e-23
Pabpn1	6.40111e-28	-0.469444	0.369	0.444	1.50061e-23
Hnrnpu	7.62716e-28	0.301903	0.502	0.368	1.78804e-23
AY036118	8.38637e-28	-0.71899	0.098	0.153	1.96602e-23
Atp2c1	9.07585e-28	0.409944	0.516	0.368	2.12765e-23
Cck	9.40467e-28	1.83071	0.108	0.03	2.20474e-23
Tenm1	1.23579e-27	-0.44489	0.742	0.748	2.89707e-23
Wdr33	1.26083e-27	0.373342	0.412	0.291	2.95577e-23
Scaper	1.31816e-27	-0.388439	0.495	0.534	3.09016e-23
Iqsec1	1.77002e-27	0.143427	0.633	0.521	4.14945e-23
Scn2a	1.95278e-27	-0.106634	0.675	0.619	4.57791e-23
Akt3	2.52113e-27	-0.135392	0.64	0.577	5.91029e-23
Rgs9	2.54232e-27	-1.42959	0.069	0.143	5.95997e-23
Peg3	2.56064e-27	-0.286196	0.621	0.619	6.0029e-23
Stxbp1	2.66701e-27	0.513657	0.402	0.263	6.25228e-23
Mrtfb	3.32499e-27	-0.611461	0.295	0.373	7.79478e-23
Ncor1	3.34077e-27	-0.145874	0.621	0.584	7.83178e-23
Gad1	3.72685e-27	0.195138	0.531	0.406	8.73685e-23
Slc38a2	4.38672e-27	1.53419	0.16	0.054	1.02838e-22
Sobp	4.59076e-27	0.211474	0.64	0.53	1.07621e-22
Rab3a	5.43319e-27	2.84918	0.059	0.007	1.2737e-22
Fabp3	5.44536e-27	5.5478	0.033	0	1.27656e-22
Aldoa	7.18065e-27	2.49291	0.085	0.015	1.68336e-22
Fam155a	7.79221e-27	-0.212165	0.95	0.892	1.82673e-22
Spred2	8.18838e-27	0.68009	0.293	0.178	1.9196e-22
Fam168a	8.543e-27	0.1451	0.561	0.464	2.00274e-22
Lrba	9.07824e-27	-0.255681	0.559	0.55	2.12821e-22
Oxct1	9.22698e-27	-0.290795	0.526	0.528	2.16308e-22
Ldha	9.62507e-27	4.92294	0.035	0.001	2.25641e-22
Ankrd17	9.89634e-27	-0.106741	0.664	0.612	2.32e-22
Ubr5	1.0096e-26	-0.200781	0.597	0.576	2.36682e-22
C130073E24Rik	1.06933e-26	-0.98053	0.214	0.331	2.50682e-22
Tmcc1	1.07616e-26	0.239665	0.596	0.474	2.52285e-22
Gramd1b	1.4599e-26	-0.324032	0.448	0.459	3.42244e-22
Apex2	1.54828e-26	-0.726835	0.241	0.35	3.62963e-22
Tecr	1.5721e-26	0.860834	0.329	0.175	3.68546e-22
Slc35f3	1.91039e-26	-0.741462	0.305	0.382	4.47852e-22
Adam23	2.02555e-26	-0.200405	0.548	0.513	4.74849e-22
Ralgapa1	2.04654e-26	0.135209	0.732	0.623	4.7977e-22
Sfxn3	2.90791e-26	1.92439	0.103	0.028	6.81701e-22
Ano3	4.49198e-26	-0.732996	0.243	0.318	1.05306e-21
Herc3	4.97794e-26	0.714748	0.279	0.159	1.16698e-21
Ptprm	6.84897e-26	0.142179	0.725	0.594	1.6056e-21
Apba1	6.87067e-26	0.274011	0.654	0.534	1.61069e-21
Cdh11	7.54506e-26	0.555526	0.372	0.245	1.76879e-21
Papola	8.11689e-26	0.171646	0.509	0.408	1.90284e-21
Sipa1l1	8.83397e-26	-0.221753	0.525	0.492	2.07095e-21
Scn3a	9.11181e-26	-0.638286	0.218	0.309	2.13608e-21
Ehbp1	9.1698e-26	-0.164809	0.651	0.607	2.14968e-21
Sgcz	9.34314e-26	-0.561857	0.672	0.696	2.19031e-21
Srrm4	9.96814e-26	0.257935	0.507	0.39	2.33683e-21
Inpp4b	1.02105e-25	-0.775421	0.36	0.432	2.39366e-21
Rian	1.08183e-25	-0.183293	0.941	0.895	2.53614e-21
Ncoa1	1.39608e-25	0.259298	0.67	0.551	3.27284e-21
Cntnap5b	1.4755e-25	-0.825141	0.312	0.408	3.45901e-21
Enah	1.53233e-25	0.14427	0.643	0.542	3.59224e-21
Dynll2	1.77749e-25	2.7969	0.063	0.009	4.16698e-21
Gab2	1.98013e-25	0.163151	0.525	0.423	4.64201e-21
Stox2	2.02268e-25	-0.224476	0.604	0.563	4.74177e-21
Atp2b4	2.17437e-25	-1.05067	0.08	0.156	5.09737e-21
Tmem126a	2.27461e-25	1.59706	0.162	0.056	5.33238e-21
Nr4a3	2.47851e-25	2.20816	0.062	0.013	5.81037e-21
Vdac2	2.50575e-25	1.66407	0.135	0.042	5.87423e-21
Kcnq1ot1	2.75567e-25	-0.322343	0.806	0.806	6.46013e-21
Dlgap1	2.76252e-25	-0.13409	0.991	0.947	6.47617e-21
Gabrg1	2.82253e-25	-1.7332	0.03	0.086	6.61685e-21
Psme4	2.99445e-25	-0.199984	0.543	0.521	7.01989e-21
Kcnab1	3.12157e-25	-0.29322	0.73	0.681	7.31789e-21
Rnf150	3.13339e-25	-0.531952	0.362	0.422	7.34561e-21
Cacna1b	3.26999e-25	-0.182451	0.544	0.519	7.66585e-21
Cdh18	3.32055e-25	-0.792813	0.434	0.484	7.78437e-21
Mkx	3.61073e-25	0.367081	0.32	0.224	8.46464e-21
Dlg2	3.67929e-25	-0.289262	0.999	0.989	8.62536e-21
Rarb	4.12966e-25	-1.28099	0.134	0.209	9.68116e-21
Colgalt1	4.60573e-25	-0.83335	0.068	0.116	1.07972e-20
Gm26917	4.97493e-25	-0.884464	0.122	0.199	1.16627e-20
Rgl1	5.06891e-25	-0.851845	0.127	0.201	1.18831e-20
5730522E02Rik	5.06934e-25	-0.502307	0.483	0.52	1.18841e-20
Zdhhc14	5.5784e-25	-0.634794	0.296	0.364	1.30774e-20
Sgk1	7.12486e-25	0.34257	0.344	0.242	1.67028e-20
Crebzf	7.5522e-25	1.1413	0.209	0.091	1.77046e-20
Numb	7.66309e-25	0.53603	0.321	0.206	1.79646e-20
Dpp6	9.35115e-25	-0.325209	0.932	0.911	2.19219e-20
Prdx5	9.4804e-25	3.28238	0.049	0.005	2.22249e-20
Ptk2b	9.52524e-25	-1.13142	0.067	0.13	2.233e-20
Cep112	1.22755e-24	-0.937057	0.177	0.267	2.87775e-20
Abhd18	1.24203e-24	0.329065	0.431	0.319	2.91169e-20
Kbtbd2	1.30774e-24	3.16333	0.052	0.006	3.06574e-20
Carmil3	1.45669e-24	-0.863254	0.076	0.131	3.41491e-20
Focad	1.54617e-24	-0.158691	0.467	0.441	3.62469e-20
Tia1	1.59178e-24	-0.124891	0.53	0.494	3.73161e-20
Ppfia2	1.70474e-24	-0.180947	0.865	0.807	3.99643e-20
Sorbs2	1.71857e-24	-0.221252	0.75	0.705	4.02885e-20
Wdr43	1.82754e-24	-1.08451	0.053	0.109	4.2843e-20
Sptbn4	1.82894e-24	-0.111272	0.461	0.426	4.28758e-20
B3gat3	1.90554e-24	2.06062	0.099	0.024	4.46716e-20
Fnbp1l	2.03622e-24	-0.301597	0.456	0.458	4.77351e-20
Slc24a2	2.38497e-24	0.146957	0.708	0.585	5.59109e-20
Trerf1	2.38913e-24	-0.134948	0.503	0.469	5.60083e-20
Lta4h	2.7117e-24	-1.18404	0.052	0.117	6.35704e-20
Auts2	2.95568e-24	-0.174016	0.94	0.883	6.929e-20
Srcin1	3.38094e-24	0.582529	0.414	0.267	7.92594e-20
Trim2	3.39846e-24	-0.190945	0.592	0.563	7.96702e-20
Nsg2	3.56523e-24	0.726254	0.301	0.172	8.35798e-20
Dmd	3.63721e-24	-0.334828	0.796	0.77	8.52672e-20
Tubgcp3	4.10583e-24	-0.947099	0.071	0.133	9.62529e-20
Zc3h6	4.55744e-24	-0.643329	0.136	0.193	1.0684e-19
Zswim6	4.61393e-24	-0.148259	0.474	0.417	1.08164e-19
Elavl3	4.82366e-24	-0.106799	0.661	0.604	1.13081e-19
Khdrbs2	5.03486e-24	-0.929939	0.221	0.302	1.18032e-19
Faf1	5.25637e-24	-0.277302	0.611	0.618	1.23225e-19
Ccar1	6.00497e-24	-0.331059	0.41	0.442	1.40774e-19
Mlf2	6.25128e-24	2.10049	0.077	0.017	1.46549e-19
Pgam1	6.42025e-24	2.85133	0.054	0.007	1.5051e-19
Pbx1	7.3936e-24	-0.35865	0.606	0.598	1.73328e-19
Camk2d	7.82572e-24	-0.391508	0.444	0.447	1.83458e-19
Nmnat2	7.83268e-24	0.322283	0.543	0.415	1.83622e-19
Smim7	9.34266e-24	5.1899	0.034	0.001	2.1902e-19
Luzp1	9.51771e-24	0.754332	0.27	0.157	2.23124e-19
Adcy5	9.59641e-24	-1.09951	0.109	0.175	2.24969e-19
Slit3	1.01007e-23	-0.880086	0.243	0.306	2.36791e-19
Lhfpl3	1.13607e-23	-0.711481	0.392	0.485	2.66329e-19
Ldb2	1.15053e-23	-0.874521	0.222	0.304	2.69718e-19
Selenot	1.48351e-23	2.45187	0.072	0.013	3.47779e-19
Srrm1	1.73651e-23	-0.471204	0.32	0.392	4.07089e-19
Serpini1	1.80813e-23	0.639532	0.425	0.293	4.2388e-19
Gulp1	2.10342e-23	-1.75153	0.032	0.091	4.93106e-19
Lrrc8a	2.32221e-23	3.57379	0.042	0.003	5.44397e-19
Dennd5b	2.35619e-23	0.179993	0.563	0.457	5.52362e-19
4930402H24Rik	2.41979e-23	-0.168731	0.759	0.728	5.67272e-19
Tspan7	2.4602e-23	0.437229	0.501	0.354	5.76745e-19
Meis1	2.91257e-23	-1.86805	0.036	0.097	6.82795e-19
Fras1	2.9935e-23	-1.11649	0.109	0.182	7.01766e-19
Camta1	3.40124e-23	-0.137765	0.722	0.667	7.97352e-19
Arf5	3.89365e-23	2.49784	0.081	0.014	9.12787e-19
Jmjd1c	4.1447e-23	0.155633	0.528	0.424	9.71643e-19
Krba1	4.3039e-23	-1.02612	0.055	0.109	1.00896e-18
Pex3	4.70194e-23	-1.09334	0.038	0.085	1.10228e-18
Rnasek	4.76123e-23	2.28249	0.089	0.018	1.11618e-18
Mctp1	4.83398e-23	-0.397234	0.583	0.601	1.13323e-18
Nufip2	6.19381e-23	1.14445	0.181	0.08	1.45202e-18
Tnrc6a	6.44349e-23	-0.213323	0.596	0.581	1.51055e-18
Uqcrq	6.78507e-23	4.5034	0.036	0.001	1.59062e-18
Cntnap4	7.0389e-23	-0.151275	0.461	0.389	1.65013e-18
Mtmr2	7.41443e-23	-1.10684	0.042	0.09	1.73816e-18
Usp9x	7.50936e-23	-0.154514	0.498	0.476	1.76042e-18
Ntng1	7.58709e-23	-1.07313	0.136	0.219	1.77864e-18
Calr	7.87463e-23	1.57188	0.144	0.048	1.84605e-18
Chst9	8.78508e-23	-1.802	0.026	0.074	2.05949e-18
Scg5	8.96648e-23	0.466466	0.446	0.311	2.10201e-18
Scn5a	9.02111e-23	-2.22651	0.012	0.057	2.11482e-18
Nbea	1.01243e-22	-0.154534	0.95	0.905	2.37344e-18
Zfp638	1.10598e-22	-0.27069	0.516	0.535	2.59276e-18
Prlr	1.12032e-22	-2.70905	0.006	0.042	2.62636e-18
Pak3	1.14392e-22	-0.22893	0.661	0.64	2.6817e-18
Ubp1	1.14742e-22	-0.531773	0.196	0.249	2.68989e-18
Arl8a	1.15265e-22	2.14451	0.084	0.019	2.70215e-18
Nek4	1.24855e-22	-1.27053	0.042	0.1	2.92697e-18
Ntm	1.4626e-22	0.154292	0.809	0.728	3.42877e-18
Itga11	1.52321e-22	-2.29683	0.009	0.046	3.57085e-18
Ephb1	1.55498e-22	-1.16803	0.081	0.15	3.64533e-18
2610008E11Rik	1.68105e-22	-1.1506	0.044	0.094	3.94088e-18
Pclo	1.74072e-22	-0.194555	0.866	0.826	4.08076e-18
Clstn3	1.77282e-22	0.607396	0.385	0.246	4.15603e-18
Spag9	1.79987e-22	0.165406	0.583	0.478	4.21942e-18
Herpud1	1.94154e-22	2.39093	0.071	0.014	4.55154e-18
Syn1	2.02016e-22	0.346845	0.37	0.268	4.73587e-18
Lrfn5	2.08978e-22	-0.293172	0.839	0.811	4.89906e-18
Osbpl6	2.14505e-22	-0.288735	0.474	0.483	5.02864e-18
Zdhhc1	2.29045e-22	-0.962773	0.064	0.117	5.3695e-18
Ptprj	2.54354e-22	0.309061	0.443	0.326	5.96283e-18
Arhgef1	2.57786e-22	-1.12954	0.046	0.096	6.04329e-18
Ahcyl2	2.94468e-22	-0.226068	0.462	0.456	6.90321e-18
5330434G04Rik	2.97918e-22	0.221272	0.682	0.576	6.98408e-18
Ywhag	2.98187e-22	1.63881	0.128	0.04	6.99041e-18
Kcnj3	3.17569e-22	0.101693	0.666	0.567	7.44477e-18
Fos	3.3768e-22	4.03946	0.032	0.002	7.91622e-18
Olfm1	3.38814e-22	1.51377	0.126	0.044	7.94281e-18
Strip2	3.53875e-22	-1.81415	0.021	0.061	8.2959e-18
Cd47	3.54706e-22	0.626723	0.354	0.224	8.31538e-18
Nrp2	4.09959e-22	-1.23806	0.056	0.123	9.61067e-18
Kif21a	4.67583e-22	-0.174601	0.636	0.607	1.09615e-17
Abcd4	4.9352e-22	-1.36021	0.032	0.081	1.15696e-17
Garnl3	5.43995e-22	0.223369	0.525	0.407	1.27529e-17
Rapgef6	5.86371e-22	-0.350418	0.399	0.431	1.37463e-17
Srgap3	5.94548e-22	0.102947	0.695	0.595	1.3938e-17
Cdk10	6.28994e-22	-0.756159	0.067	0.11	1.47455e-17
Scai	6.84815e-22	0.278252	0.455	0.343	1.60541e-17
Slc1a2	7.08466e-22	0.926247	0.182	0.087	1.66086e-17
Rps6ka3	7.1754e-22	-0.144779	0.299	0.299	1.68213e-17
Ptprg	7.29421e-22	-0.18862	0.71	0.646	1.70998e-17
Srsf5	7.32222e-22	0.349404	0.43	0.299	1.71655e-17
Leng8	7.55467e-22	0.887207	0.245	0.123	1.77104e-17
Sh3gl2	7.92088e-22	0.132846	0.368	0.287	1.85689e-17
Slc9a8	8.36487e-22	-0.882526	0.062	0.112	1.96098e-17
Kdm2a	8.38276e-22	0.364369	0.381	0.272	1.96517e-17
Dzip3	8.46814e-22	-0.315761	0.502	0.53	1.98519e-17
Slc8a1	9.00338e-22	-0.24355	0.68	0.636	2.11066e-17
Mdga2	9.12904e-22	-0.209068	0.99	0.971	2.14012e-17
Lrrtm3	9.4862e-22	-0.17271	0.642	0.595	2.22385e-17
Ist1	9.79093e-22	-0.873667	0.073	0.131	2.29529e-17
Ndrg4	1.02609e-21	0.235286	0.389	0.283	2.40545e-17
Dchs2	1.04206e-21	-1.01177	0.073	0.131	2.4429e-17
Ivd	1.0731e-21	-0.957327	0.065	0.125	2.51567e-17
Pard3b	1.09727e-21	-1.14752	0.064	0.14	2.57234e-17
Ahcyl1	1.14177e-21	0.992253	0.21	0.102	2.67664e-17
Grina	1.29814e-21	1.08505	0.198	0.086	3.04322e-17
Atg2a	1.3287e-21	-1.32949	0.031	0.078	3.11488e-17
Ufl1	1.34299e-21	-0.87142	0.074	0.138	3.14837e-17
1500004A13Rik	1.40206e-21	0.321482	0.399	0.294	3.28685e-17
Cox6a1	1.4188e-21	2.02761	0.091	0.023	3.3261e-17
Tro	1.57313e-21	-0.7621	0.093	0.151	3.6879e-17
Arhgap32	1.62614e-21	-0.29636	0.422	0.437	3.81216e-17
4932438A13Rik	1.69975e-21	-0.102418	0.548	0.508	3.98474e-17
Gapdh	1.74445e-21	2.59738	0.071	0.012	4.08952e-17
Slc4a4	1.78371e-21	-0.260145	0.388	0.343	4.18154e-17
Trank1	1.91522e-21	-0.415656	0.352	0.396	4.48985e-17
Grm7	1.92223e-21	-0.412217	0.713	0.735	4.50627e-17
Atp11a	2.10732e-21	-0.799666	0.072	0.127	4.94018e-17
Slc25a12	2.19958e-21	0.127508	0.416	0.34	5.15647e-17
Celsr3	2.34646e-21	-0.688509	0.078	0.122	5.5008e-17
Rufy3	2.55655e-21	0.441022	0.427	0.308	5.99331e-17
Smim14	2.59736e-21	0.425578	0.372	0.258	6.08899e-17
Ablim1	2.70604e-21	0.164251	0.555	0.459	6.34377e-17
Chka	3.017e-21	0.36039	0.305	0.216	7.07276e-17
Clcn3	3.14431e-21	0.490748	0.34	0.229	7.3712e-17
Calm1	3.51487e-21	1.15662	0.215	0.09	8.23992e-17
Dnm3	3.57981e-21	-0.183003	0.711	0.684	8.39216e-17
Chgb	3.651e-21	1.63881	0.124	0.041	8.55905e-17
Zfp639	3.78034e-21	-0.767285	0.077	0.126	8.86226e-17
Gm14410	3.93641e-21	-1.69988	0.025	0.079	9.22813e-17
Xkr6	3.99354e-21	-0.213282	0.6	0.583	9.36206e-17
Dock7	3.99701e-21	-0.182138	0.495	0.479	9.3702e-17
Ank	4.34132e-21	0.371351	0.396	0.288	1.01774e-16
Traip	4.46605e-21	-1.34715	0.029	0.067	1.04698e-16
Snapc4	4.64696e-21	-1.00756	0.051	0.102	1.08939e-16
Vat1l	4.92089e-21	-0.959304	0.095	0.153	1.15361e-16
Ophn1	4.95267e-21	-0.567068	0.256	0.333	1.16106e-16
Gria4	4.98817e-21	-0.252646	0.954	0.92	1.16938e-16
Fgf14	5.37439e-21	-0.23487	0.997	0.98	1.25992e-16
Dync1i1	5.92376e-21	-0.303095	0.567	0.575	1.38871e-16
Arhgef12	6.02631e-21	0.115751	0.49	0.408	1.41275e-16
Atp5k	6.45639e-21	3.29099	0.046	0.004	1.51357e-16
Abcc5	6.60689e-21	0.261514	0.437	0.338	1.54885e-16
Unc5d	7.22639e-21	-0.5198	0.612	0.635	1.69408e-16
Ddx17	7.45806e-21	0.339094	0.474	0.343	1.74839e-16
Zbtb7c	7.72034e-21	-1.96674	0.019	0.063	1.80988e-16
Noc2l	7.80321e-21	-0.946704	0.042	0.078	1.82931e-16
Tnrc6c	8.23085e-21	-0.133178	0.657	0.626	1.92956e-16
Nek10	8.34301e-21	-2.17698	0.012	0.049	1.95585e-16
Rasgrf2	9.67183e-21	-0.245197	0.479	0.465	2.26737e-16
Dtnb	9.69587e-21	-0.335562	0.52	0.544	2.273e-16
Cd2ap	1.08266e-20	-0.451794	0.274	0.329	2.53808e-16
Khdrbs3	1.0988e-20	0.136498	0.365	0.279	2.57591e-16
Dock10	1.17041e-20	-0.630512	0.266	0.344	2.7438e-16
Tusc3	1.61374e-20	-0.532517	0.247	0.31	3.78308e-16
Krit1	1.66839e-20	0.366836	0.438	0.322	3.91121e-16
Gm14827	1.90551e-20	-1.06956	0.052	0.106	4.46708e-16
2025-09-07	1.908e-20	0.317827	0.356	0.259	4.47293e-16
Wdr75	2.00359e-20	-1.0528	0.049	0.1	4.69701e-16
Zcchc12	2.09416e-20	-1.17563	0.029	0.067	4.90933e-16
Rb1cc1	2.12546e-20	-0.175167	0.424	0.415	4.98272e-16
Cpeb1	2.17894e-20	0.460968	0.266	0.17	5.1081e-16
Psd3	2.24469e-20	-0.514898	0.252	0.296	5.26224e-16
Gmfb	2.26516e-20	2.06256	0.088	0.022	5.31022e-16
G630016G05Rik	2.30112e-20	-1.43444	0.025	0.065	5.39452e-16
Fus	2.32805e-20	0.118562	0.591	0.498	5.45765e-16
Dnajc1	2.35847e-20	-0.371362	0.37	0.404	5.52897e-16
Adcy8	2.56551e-20	0.102458	0.452	0.375	6.01433e-16
Cplane1	2.77797e-20	-0.156202	0.563	0.553	6.5124e-16
Ubxn11	2.84746e-20	-1.52854	0.021	0.06	6.6753e-16
Sod1	2.94446e-20	1.89197	0.093	0.025	6.90269e-16
Snf8	3.0181e-20	-1.00529	0.04	0.08	7.07533e-16
Rpl13	3.03978e-20	2.65753	0.072	0.011	7.12615e-16
Tardbp	3.07484e-20	1.08007	0.19	0.087	7.20834e-16
Mei4	3.18306e-20	-1.00491	0.091	0.152	7.46205e-16
Spire1	3.58812e-20	0.213714	0.413	0.326	8.41164e-16
Kcnq3	3.72504e-20	-0.177764	0.758	0.703	8.73262e-16
Kctd3	4.07017e-20	-0.999835	0.038	0.072	9.54171e-16
Arhgap6	4.18898e-20	-0.708462	0.168	0.239	9.82022e-16
Gm13629	4.1991e-20	0.426514	0.271	0.191	9.84396e-16
Caskin1	4.22862e-20	-0.790248	0.077	0.128	9.91314e-16
Top1	4.23824e-20	-0.118086	0.469	0.442	9.93571e-16
Dach1	4.27769e-20	-1.2417	0.088	0.153	1.00282e-15
Cpeb4	4.30379e-20	0.123051	0.381	0.307	1.00894e-15
Pan3	4.72428e-20	0.103496	0.531	0.444	1.10751e-15
Gm26638	4.74149e-20	-1.4966	0.022	0.062	1.11155e-15
Sf3b1	5.20103e-20	-0.252749	0.358	0.37	1.21928e-15
Hps5	5.29866e-20	-0.956029	0.048	0.092	1.24216e-15
Camk4	6.37994e-20	-0.760759	0.249	0.32	1.49565e-15
Rps28	6.3867e-20	3.17325	0.046	0.004	1.49723e-15
Nebl	7.39812e-20	-0.277339	0.756	0.742	1.73434e-15
1110051M20Rik	8.67725e-20	-0.160044	0.45	0.433	2.03421e-15
Ctnna2	8.86789e-20	-0.187408	0.974	0.937	2.0789e-15
Atp8a1	9.00352e-20	-0.11218	0.537	0.488	2.11069e-15
Nme1	1.04404e-19	2.04106	0.059	0.012	2.44754e-15
Sel1l3	1.0687e-19	0.592272	0.219	0.134	2.50536e-15
Phyhipl	1.07814e-19	1.33382	0.15	0.058	2.52748e-15
Atp6v0e2	1.1193e-19	2.24663	0.073	0.016	2.62398e-15
Kalrn	1.16574e-19	-0.131559	0.76	0.697	2.73285e-15
Dner	1.21143e-19	0.163564	0.618	0.521	2.83996e-15
Ctnna3	1.21937e-19	0.6464	0.374	0.25	2.85858e-15
Gm42869	1.2656e-19	-1.66079	0.018	0.057	2.96696e-15
Pcdh10	1.31512e-19	0.7412	0.284	0.171	3.08303e-15
Eml5	1.34136e-19	-0.22262	0.526	0.516	3.14455e-15
Uqcr10	1.38907e-19	3.90713	0.04	0.003	3.2564e-15
Arf1	1.42568e-19	1.81419	0.084	0.023	3.34223e-15
Patj	1.43717e-19	-0.856245	0.094	0.155	3.36917e-15
Aff4	1.52873e-19	0.293185	0.418	0.315	3.58381e-15
Vti1a	1.61306e-19	-0.138188	0.459	0.438	3.78149e-15
B3gntl1	1.63588e-19	-1.2128	0.031	0.072	3.835e-15
Rheb	1.64851e-19	1.17465	0.133	0.054	3.86459e-15
Prrc2c	1.72739e-19	-0.159797	0.532	0.519	4.04953e-15
Sik2	1.77905e-19	0.374389	0.377	0.27	4.17064e-15
Farp1	1.86539e-19	0.185322	0.425	0.335	4.37303e-15
Nsd2	1.88462e-19	0.49583	0.34	0.231	4.4181e-15
Cntn6	1.9495e-19	0.296173	0.542	0.444	4.57021e-15
Hfm1	1.96491e-19	-1.3919	0.032	0.08	4.60635e-15
Tarbp1	2.01187e-19	-1.31826	0.027	0.069	4.71642e-15
Gm49906	2.10721e-19	-1.57255	0.026	0.075	4.93994e-15
Prnp	2.29023e-19	1.52914	0.15	0.052	5.36899e-15
Nfat5	2.41553e-19	0.192113	0.557	0.455	5.66272e-15
Kcnn3	2.49995e-19	-1.20272	0.048	0.104	5.86063e-15
Arid4b	2.60244e-19	-0.181674	0.494	0.481	6.1009e-15
Cdh12	2.60565e-19	0.152792	0.429	0.326	6.10842e-15
Clstn2	2.81642e-19	0.250551	0.547	0.447	6.60254e-15
Plxna2	2.87498e-19	-0.412165	0.367	0.404	6.73982e-15
Rimkla	3.31654e-19	-1.54329	0.025	0.072	7.77497e-15
Cox14	3.51364e-19	4.29596	0.032	0.001	8.23702e-15
Sdad1	3.58248e-19	-1.39472	0.032	0.083	8.3984e-15
Pde1a	3.88174e-19	-0.589941	0.311	0.399	9.09997e-15
Zfp974	3.9097e-19	-1.52676	0.023	0.066	9.16552e-15
Ccdc88c	3.93927e-19	-1.2777	0.031	0.068	9.23484e-15
Ccnt2	3.96579e-19	0.584294	0.296	0.182	9.297e-15
Grid2	4.22182e-19	-0.475994	0.724	0.759	9.89721e-15
Actr3b	4.36452e-19	-0.789588	0.091	0.149	1.02318e-14
Syt16	4.66924e-19	-0.466339	0.295	0.341	1.09461e-14
Efcab1	4.95723e-19	-1.62949	0.018	0.053	1.16212e-14
Slc23a2	5.05409e-19	0.709854	0.281	0.17	1.18483e-14
Rock2	5.89314e-19	0.264981	0.607	0.488	1.38153e-14
Phip	6.53402e-19	-0.274689	0.536	0.547	1.53177e-14
Cdh4	7.01328e-19	-0.745199	0.244	0.334	1.64412e-14
Hsp90ab1	7.68393e-19	1.86715	0.108	0.03	1.80134e-14
5330438D12Rik	8.25843e-19	1.33242	0.145	0.058	1.93602e-14
Dis3l2	8.42428e-19	-0.334354	0.354	0.383	1.97491e-14
Atp6v1g2	8.62325e-19	1.5495	0.101	0.032	2.02155e-14
Pcm1	9.05725e-19	-0.344162	0.425	0.476	2.12329e-14
Epha5	9.39846e-19	-0.196477	0.727	0.68	2.20328e-14
Scaf8	9.73419e-19	-0.279869	0.414	0.435	2.28199e-14
Smarcd3	9.76086e-19	-0.778927	0.074	0.122	2.28824e-14
Cdk14	1.00921e-18	-0.184989	0.463	0.424	2.3659e-14
Ngly1	1.03575e-18	-1.02062	0.045	0.088	2.42811e-14
Btrc	1.05789e-18	0.112249	0.429	0.36	2.48001e-14
Plk2	1.11612e-18	2.15464	0.072	0.015	2.61651e-14
Atxn2	1.20984e-18	0.223295	0.457	0.362	2.83623e-14
Hmgn3	1.22351e-18	1.21827	0.166	0.069	2.86828e-14
Rit2	1.29081e-18	-0.482211	0.38	0.436	3.02604e-14
Smarcal1	1.38479e-18	-0.921438	0.054	0.1	3.24637e-14
Ncald	1.42812e-18	0.186116	0.564	0.464	3.34795e-14
Cadm2	1.46739e-18	-0.215264	0.966	0.924	3.44e-14
Rcan2	1.63021e-18	-0.265958	0.409	0.407	3.8217e-14
Dhx35	1.77111e-18	-1.03817	0.044	0.087	4.15201e-14
Pfn2	1.92167e-18	2.28957	0.055	0.01	4.50497e-14
Hecw1	2.00551e-18	-0.179705	0.528	0.5	4.70152e-14
Wwox	2.05505e-18	0.117421	0.688	0.588	4.81765e-14
Zfhx4	2.09221e-18	-1.45903	0.03	0.077	4.90478e-14
Arhgef9	2.11921e-18	-0.352266	0.368	0.392	4.96805e-14
Slc27a2	2.15271e-18	-1.65706	0.017	0.053	5.04661e-14
Sik1	2.15736e-18	4.29348	0.026	0.001	5.0575e-14
Smarca2	2.23487e-18	0.295997	0.364	0.263	5.23921e-14
Dpf2	2.32357e-18	1.74198	0.085	0.025	5.44715e-14
Ascc3	2.46298e-18	-0.249379	0.408	0.418	5.77397e-14
Crocc	2.47543e-18	-0.818525	0.049	0.079	5.80315e-14
Nav1	2.76944e-18	-0.10022	0.519	0.479	6.49239e-14
Chd6	2.77098e-18	-0.138854	0.492	0.474	6.49602e-14
Cox16	2.94775e-18	-0.185882	0.587	0.568	6.91041e-14
Kirrel3	2.95561e-18	-0.523299	0.616	0.687	6.92883e-14
Afap1	3.00277e-18	0.297603	0.263	0.187	7.0394e-14
Tac2	3.02564e-18	1.97781	0.065	0.021	7.09302e-14
Aig1	3.07852e-18	0.179738	0.529	0.437	7.21698e-14
Itsn1	3.19306e-18	0.247039	0.404	0.318	7.48549e-14
R3hdm2	3.26409e-18	0.106012	0.409	0.337	7.652e-14
Prdx2	3.41125e-18	2.06013	0.08	0.019	7.99698e-14
Mga	3.43823e-18	-0.450793	0.251	0.308	8.06025e-14
Xrcc4	3.52845e-18	-0.769739	0.126	0.193	8.27174e-14
Spice1	3.68059e-18	-1.43926	0.025	0.067	8.62841e-14
Dmxl1	3.79689e-18	0.125341	0.613	0.526	8.90105e-14
Ctdspl	3.82903e-18	-0.547548	0.187	0.246	8.97641e-14
Brd3	4.57829e-18	-0.828157	0.066	0.114	1.07329e-13
Fer	4.83843e-18	-0.268955	0.366	0.379	1.13427e-13
Nxph1	4.93973e-18	0.179083	0.696	0.579	1.15802e-13
Emc10	5.02235e-18	1.6779	0.1	0.03	1.17739e-13
Sgpp1	5.05475e-18	3.02125	0.041	0.005	1.18499e-13
Tmed7	5.17833e-18	2.87596	0.046	0.006	1.21396e-13
Map2k4	5.7155e-18	-0.153751	0.475	0.461	1.33988e-13
Hnrnph1	5.74766e-18	0.941414	0.247	0.122	1.34742e-13
Zfp738	5.99827e-18	-1.10197	0.038	0.081	1.40617e-13
Lrrcc1	6.31031e-18	-0.612074	0.119	0.166	1.47933e-13
Gnas	6.39339e-18	0.384415	0.42	0.295	1.4988e-13
Frmd4a	6.5307e-18	-0.231901	0.936	0.902	1.53099e-13
Rhbdl3	6.77644e-18	-1.00356	0.059	0.109	1.5886e-13
Fhod3	7.0158e-18	0.284209	0.235	0.172	1.64471e-13
Gnl2	7.31248e-18	-0.641255	0.082	0.121	1.71427e-13
Atp6v1g1	7.43971e-18	3.97914	0.029	0.002	1.74409e-13
3110056K07Rik	7.57034e-18	1.83598	0.086	0.024	1.77471e-13
Cntn4	7.58197e-18	0.199206	0.749	0.672	1.77744e-13
Gt(ROSA)26Sor	7.77032e-18	2.98649	0.04	0.005	1.8216e-13
Dusp8	8.32226e-18	1.96781	0.071	0.018	1.95099e-13
C2cd5	8.45128e-18	0.140926	0.479	0.399	1.98123e-13
Mir100hg	8.61798e-18	-0.128991	0.657	0.616	2.02031e-13
Crtc1	8.75433e-18	-0.838032	0.061	0.103	2.05228e-13
Atp5md	8.83709e-18	2.26747	0.064	0.012	2.07168e-13
Tubgcp5	8.90462e-18	-0.590148	0.098	0.139	2.08751e-13
Zkscan16	9.27925e-18	-1.01079	0.06	0.115	2.17534e-13
Anks1b	9.30486e-18	-0.229329	0.985	0.963	2.18134e-13
Dnmt3a	9.53428e-18	-0.27772	0.497	0.519	2.23512e-13
Kpnb1	9.71868e-18	1.84779	0.081	0.023	2.27835e-13
Lmo7	1.00555e-17	-0.776917	0.112	0.16	2.35731e-13
Rpl21	1.01067e-17	2.79197	0.056	0.008	2.36932e-13
Higd1a	1.01704e-17	2.36794	0.063	0.012	2.38425e-13
Rnf2	1.03269e-17	2.10332	0.062	0.015	2.42093e-13
Nap1l5	1.05216e-17	1.41121	0.121	0.045	2.46657e-13
Lcorl	1.08525e-17	-0.449069	0.352	0.393	2.54415e-13
Cpne5	1.09332e-17	-0.919809	0.089	0.152	2.56308e-13
Lman2	1.10687e-17	2.2659	0.062	0.013	2.59485e-13
Agap2	1.17454e-17	-0.888327	0.039	0.066	2.75347e-13
U2surp	1.30749e-17	-0.226653	0.351	0.362	3.06516e-13
Cpsf3	1.3807e-17	-0.804331	0.046	0.08	3.23678e-13
Ehmt2	1.48e-17	-0.485101	0.081	0.11	3.46956e-13
Tm2d2	1.48415e-17	3.60774	0.028	0.002	3.4793e-13
Cask	1.51448e-17	-0.16436	0.407	0.395	3.5504e-13
Bbs9	1.5306e-17	-0.758404	0.125	0.186	3.58818e-13
Rpl23	1.59408e-17	3.4576	0.041	0.004	3.73701e-13
Ptprn	1.61832e-17	0.485536	0.346	0.223	3.79384e-13
Ndufa4	1.65945e-17	1.74396	0.093	0.029	3.89025e-13
Rab36	1.69716e-17	-1.25633	0.028	0.066	3.97864e-13
Rab10os	1.77852e-17	1.41075	0.121	0.044	4.16939e-13
Gprasp2	1.85805e-17	-0.575894	0.143	0.192	4.35582e-13
Hsp90b1	1.97182e-17	0.880372	0.273	0.146	4.62254e-13
Aldh7a1	2.05072e-17	-0.915166	0.05	0.093	4.80749e-13
Stk26	2.12666e-17	-1.92109	0.012	0.045	4.98553e-13
Cnr1	2.15611e-17	0.838641	0.216	0.137	5.05457e-13
Slc6a17	2.19172e-17	0.586392	0.288	0.184	5.13804e-13
Dcc	2.34556e-17	-0.494059	0.613	0.659	5.49869e-13
Fam91a1	2.35936e-17	-0.780966	0.058	0.095	5.53104e-13
Trappc11	2.48655e-17	-0.832881	0.052	0.088	5.82921e-13
Zfp385b	2.60996e-17	-0.104935	0.675	0.614	6.11854e-13
H3f3a	2.67629e-17	1.97604	0.08	0.02	6.27404e-13
Cemip	2.80201e-17	0.273867	0.303	0.214	6.56875e-13
Rps11	2.86588e-17	2.84509	0.048	0.006	6.71847e-13
Gm40841	2.90032e-17	0.732167	0.247	0.144	6.79923e-13
9530068E07Rik	2.95286e-17	2.48377	0.048	0.008	6.92239e-13
Cpne8	2.99059e-17	-0.879118	0.112	0.171	7.01083e-13
Lamtor4	2.99697e-17	1.61193	0.112	0.035	7.02581e-13
Kazn	3.02012e-17	-0.798896	0.094	0.155	7.08006e-13
Zfp800	3.20172e-17	-1.07741	0.038	0.077	7.5058e-13
Hnrnpdl	3.38649e-17	0.906162	0.251	0.126	7.93894e-13
Tmem128	3.50249e-17	2.61588	0.052	0.008	8.2109e-13
Mirg	3.52736e-17	-0.209761	0.506	0.502	8.26919e-13
Ltbp3	3.54536e-17	-0.879251	0.067	0.122	8.31138e-13
Rpl19	3.62052e-17	2.35366	0.081	0.016	8.48758e-13
Abhd8	3.66307e-17	2.52178	0.052	0.008	8.58734e-13
Triqk	3.86462e-17	-1.88891	0.013	0.048	9.05984e-13
Xrcc5	4.28304e-17	-0.935931	0.059	0.104	1.00407e-12
Sub1	4.44532e-17	2.08837	0.065	0.014	1.04212e-12
Ilkap	4.62875e-17	-0.52387	0.084	0.117	1.08512e-12
Psma2	4.77605e-17	-0.887549	0.048	0.09	1.11965e-12
Miat	4.85411e-17	0.730857	0.222	0.125	1.13795e-12
Madd	5.08062e-17	0.767241	0.223	0.122	1.19105e-12
Mast4	5.14858e-17	0.168866	0.409	0.312	1.20698e-12
Aff3	5.93585e-17	-0.182749	0.519	0.498	1.39154e-12
Ebf1	6.05824e-17	-2.18735	0.017	0.054	1.42023e-12
Tmem91	6.52499e-17	-0.917948	0.055	0.098	1.52965e-12
Kdm6a	6.58672e-17	-0.359951	0.259	0.289	1.54412e-12
Csnk1g1	6.71711e-17	-0.321614	0.335	0.364	1.57469e-12
BC052040	6.76353e-17	-0.596833	0.172	0.236	1.58557e-12
Ulk4	7.03424e-17	-0.801345	0.1	0.161	1.64904e-12
Fto	7.44296e-17	-0.102427	0.435	0.412	1.74485e-12
Arhgap5	7.54132e-17	0.363707	0.416	0.307	1.76791e-12
B3galt5	8.1248e-17	-1.47904	0.018	0.054	1.9047e-12
Smchd1	8.15352e-17	-0.351493	0.279	0.317	1.91143e-12
Caln1	8.42186e-17	-0.51554	0.389	0.449	1.97434e-12
Ncbp1	8.50659e-17	-0.706957	0.055	0.089	1.9942e-12
Tmem117	8.57291e-17	-0.401528	0.285	0.323	2.00975e-12
2010300C02Rik	8.85684e-17	-1.03093	0.075	0.134	2.07631e-12
Evi5	9.13266e-17	0.186028	0.387	0.311	2.14097e-12
Atp10a	9.26438e-17	-2.12109	0.009	0.037	2.17185e-12
Tvp23b	9.39932e-17	2.67333	0.047	0.007	2.20348e-12
Fam110b	9.97125e-17	-0.400255	0.295	0.345	2.33756e-12
Wdfy3	9.99392e-17	-0.146607	0.503	0.484	2.34287e-12
Nr4a1	9.99965e-17	1.77602	0.081	0.027	2.34422e-12
Gda	9.99991e-17	-0.659093	0.122	0.165	2.34428e-12
Gm19938	1.02932e-16	0.421777	0.335	0.231	2.41304e-12
Synpr	1.03035e-16	0.264131	0.47	0.404	2.41544e-12
Clmn	1.06349e-16	-1.35821	0.026	0.064	2.49313e-12
9630014M24Rik	1.07091e-16	-0.144059	0.327	0.306	2.51054e-12
Dcaf6	1.08104e-16	-0.131859	0.428	0.408	2.53427e-12
Parm1	1.12207e-16	0.476321	0.26	0.174	2.63047e-12
Coq8b	1.13213e-16	-1.21906	0.032	0.072	2.65405e-12
Trpm3	1.14566e-16	-0.737954	0.3	0.374	2.68578e-12
Fchsd2	1.16222e-16	-0.107931	0.594	0.561	2.72459e-12
Ghitm	1.17231e-16	1.71944	0.095	0.029	2.74825e-12
Gm9801	1.18152e-16	-0.588833	0.182	0.25	2.76985e-12
Htr2c	1.39924e-16	-0.754581	0.25	0.342	3.28024e-12
Wdr48	1.39992e-16	-0.740003	0.06	0.098	3.28182e-12
Syn3	1.45187e-16	-0.608378	0.271	0.349	3.40361e-12
Fgfr1op	1.50369e-16	-0.771538	0.058	0.097	3.5251e-12
Tppp	1.51949e-16	2.27834	0.05	0.009	3.56215e-12
Nup210	1.56078e-16	-0.830897	0.066	0.115	3.65893e-12
Degs1	1.61602e-16	3.17897	0.037	0.004	3.78843e-12
Vldlr	1.63902e-16	-0.736424	0.075	0.12	3.84236e-12
Hnrnpk	1.67731e-16	1.23617	0.142	0.058	3.93213e-12
Nop10	1.78323e-16	4.12789	0.024	0.001	4.18042e-12
Garem1	1.80583e-16	-0.729399	0.128	0.188	4.2334e-12
Eef1a2	1.81462e-16	1.79408	0.085	0.024	4.25401e-12
9330159F19Rik	1.85866e-16	0.205722	0.37	0.289	4.35726e-12
Gpx4	1.89928e-16	1.7397	0.089	0.026	4.45248e-12
Tmem33	1.94649e-16	1.96454	0.068	0.018	4.56316e-12
Ube2i	1.99034e-16	-1.01761	0.04	0.08	4.66595e-12
Bicral	2.02377e-16	0.122878	0.393	0.326	4.74431e-12
Cnot4	2.10336e-16	-0.117202	0.388	0.369	4.9309e-12
Tln2	2.14533e-16	-0.577476	0.195	0.256	5.02929e-12
Bcas2	2.20359e-16	1.6196	0.106	0.035	5.16589e-12
Clip1	2.28958e-16	0.289689	0.418	0.32	5.36746e-12
Ccdc187	2.48565e-16	-1.77223	0.012	0.038	5.82711e-12
Cdc123	2.55306e-16	-0.693439	0.076	0.119	5.98515e-12
Map4k3	2.55549e-16	0.147839	0.401	0.328	5.99085e-12
Jazf1	2.60414e-16	-0.302411	0.385	0.407	6.10488e-12
Fign	2.62404e-16	-1.7662	0.021	0.057	6.15154e-12
Dipk1b	3.02484e-16	1.71929	0.094	0.029	7.09113e-12
Etv5	3.05833e-16	1.01678	0.109	0.049	7.16964e-12
Ggnbp2	3.08681e-16	-0.238064	0.344	0.356	7.23641e-12
Rpe	3.11476e-16	-0.678947	0.054	0.084	7.30193e-12
Zfyve27	3.11576e-16	-0.821997	0.054	0.094	7.30428e-12
Zfhx2os	3.1406e-16	-1.36167	0.023	0.058	7.36251e-12
Epb41l4b	3.18885e-16	-0.597666	0.181	0.243	7.47562e-12
Dynll1	3.19073e-16	3.19146	0.038	0.004	7.48003e-12
Rock1	3.2718e-16	-0.173177	0.475	0.466	7.67008e-12
Igsf9b	3.32805e-16	0.828059	0.127	0.066	7.80194e-12
Vps41	3.36232e-16	-0.294361	0.327	0.354	7.88228e-12
Cox5a	3.37214e-16	1.91261	0.079	0.022	7.9053e-12
Pcca	3.68985e-16	-0.272671	0.411	0.427	8.65011e-12
Cxcl14	3.71183e-16	1.69148	0.053	0.016	8.70164e-12
Ap2b1	3.71253e-16	0.393057	0.343	0.246	8.70328e-12
Ttc13	4.00056e-16	-0.609297	0.075	0.115	9.37852e-12
Atp5g1	4.06799e-16	1.59687	0.087	0.027	9.53659e-12
Grm8	4.09456e-16	-0.641822	0.32	0.408	9.59888e-12
Gm28175	4.11991e-16	0.522843	0.144	0.088	9.65832e-12
4930598N05Rik	4.14001e-16	-2.31914	0.009	0.039	9.70542e-12
Man1a2	4.29227e-16	-0.187664	0.363	0.356	1.00624e-11
Wrnip1	4.38845e-16	2.22189	0.058	0.012	1.02878e-11
D130040H23Rik	4.48396e-16	-0.614361	0.122	0.175	1.05118e-11
Rgs7	4.5144e-16	-0.144067	0.729	0.682	1.05831e-11
Rpgr	4.75459e-16	-0.186207	0.183	0.193	1.11462e-11
Zfp608	5.49622e-16	0.180385	0.473	0.386	1.28848e-11
Vwa8	5.50677e-16	0.107629	0.43	0.364	1.29095e-11
Cox7c	5.8077e-16	1.95528	0.078	0.02	1.3615e-11
Klhl7	6.09787e-16	-0.416657	0.249	0.301	1.42952e-11
Dgcr8	6.18622e-16	-0.633448	0.064	0.099	1.45024e-11
Zbtb16	6.2368e-16	0.299464	0.367	0.272	1.46209e-11
Wdr59	6.32996e-16	-0.800751	0.063	0.108	1.48393e-11
Flnb	6.38338e-16	0.399303	0.338	0.247	1.49646e-11
AI593442	6.5129e-16	1.60944	0.081	0.026	1.52682e-11
Cox8a	6.56902e-16	2.0555	0.069	0.016	1.53998e-11
Usp11	6.78401e-16	-0.653566	0.083	0.126	1.59038e-11
Prkn	6.79019e-16	-0.108839	0.882	0.835	1.59182e-11
Tbc1d5	6.96945e-16	-0.301448	0.427	0.449	1.63385e-11
Npas1	7.29833e-16	0.46667	0.104	0.063	1.71095e-11
Wdr13	7.37933e-16	-0.671856	0.04	0.059	1.72994e-11
Atp8a2	7.57145e-16	-0.114747	0.55	0.517	1.77498e-11
Ano4	7.59619e-16	0.100238	0.548	0.47	1.78077e-11
Fbxo11	7.78265e-16	0.296952	0.4	0.307	1.82449e-11
Klhl32	7.91296e-16	-0.119898	0.461	0.423	1.85504e-11
6330411D24Rik	8.43428e-16	0.180101	0.24	0.176	1.97725e-11
Nup93	8.54386e-16	-0.492219	0.158	0.2	2.00294e-11
Zfp462	8.58424e-16	-0.470508	0.246	0.296	2.0124e-11
Tafa5	8.61059e-16	-0.165293	0.409	0.392	2.01858e-11
Cers6	8.61524e-16	-0.236858	0.56	0.547	2.01967e-11
Ttc19	8.64154e-16	0.290647	0.383	0.3	2.02584e-11
Srrm3	8.80601e-16	-0.18737	0.439	0.437	2.06439e-11
Clasp1	9.04034e-16	-0.130606	0.354	0.347	2.11933e-11
Trim32	9.06447e-16	2.14726	0.055	0.012	2.12498e-11
Fam228a	9.77694e-16	-1.55104	0.017	0.048	2.29201e-11
Ext1	1.00324e-15	0.232745	0.407	0.312	2.35189e-11
Sec24c	1.01772e-15	1.58646	0.092	0.03	2.38583e-11
Gm26944	1.04498e-15	-1.34715	0.031	0.076	2.44974e-11
Rbsn	1.16176e-15	-1.14935	0.032	0.069	2.72352e-11
Supt5	1.17467e-15	-0.650925	0.07	0.104	2.75379e-11
Lrp3	1.19658e-15	1.8617	0.078	0.021	2.80515e-11
Cmss1	1.20207e-15	-0.439279	0.189	0.232	2.81801e-11
Smarca1	1.22907e-15	-0.453256	0.198	0.245	2.88131e-11
Ddx1	1.25732e-15	-0.712506	0.071	0.114	2.94754e-11
Prox1	1.30425e-15	0.696422	0.143	0.081	3.05756e-11
Ints4	1.31605e-15	-1.1373	0.036	0.079	3.08521e-11
Tmed2	1.31753e-15	1.92661	0.077	0.02	3.08869e-11
Kmt2c	1.31971e-15	-0.199731	0.447	0.453	3.0938e-11
AW551984	1.34873e-15	-2.12887	0.008	0.032	3.16183e-11
Gm44644	1.38887e-15	-1.18808	0.027	0.063	3.25592e-11
Polr1a	1.42437e-15	-1.34013	0.03	0.072	3.33916e-11
Ago3	1.42652e-15	0.148643	0.447	0.369	3.34419e-11
Nucb2	1.45783e-15	-1.81853	0.011	0.04	3.4176e-11
Tma7	1.47698e-15	1.68732	0.084	0.026	3.46247e-11
Csgalnact1	1.49465e-15	-0.724343	0.134	0.182	3.5039e-11
Hibch	1.50697e-15	-0.938303	0.044	0.082	3.53279e-11
Zscan18	1.56252e-15	-0.865831	0.047	0.083	3.66301e-11
Mpped1	1.58464e-15	0.462135	0.263	0.175	3.71488e-11
Abi2	1.60406e-15	0.175617	0.372	0.296	3.76041e-11
Neu1	1.65903e-15	2.02327	0.063	0.015	3.88926e-11
Lman2l	1.70749e-15	-0.948161	0.038	0.072	4.00286e-11
Scand1	1.74424e-15	5.67333	0.023	0	4.08903e-11
Zfp385a	1.83673e-15	-1.08156	0.036	0.075	4.30584e-11
Ube2g1	1.83762e-15	0.340286	0.292	0.214	4.30793e-11
Ndufb10	1.8379e-15	2.66874	0.05	0.008	4.30859e-11
A230006K03Rik	1.84383e-15	-0.320418	0.655	0.683	4.32249e-11
Tnr	1.881e-15	-0.279566	0.515	0.517	4.40962e-11
Uvssa	1.88744e-15	-1.09667	0.029	0.065	4.42473e-11
Gm37814	1.93402e-15	-1.72231	0.02	0.065	4.53393e-11
Psmb7	2.0159e-15	-0.940961	0.046	0.085	4.72587e-11
Eml6	2.03319e-15	-0.130201	0.699	0.666	4.76642e-11
Sap30bp	2.19333e-15	-1.16118	0.031	0.069	5.14181e-11
Zfp112	2.19804e-15	-1.09096	0.033	0.069	5.15287e-11
Dguok	2.21201e-15	-1.02016	0.031	0.062	5.18562e-11
Gm1604a	2.36784e-15	-0.560339	0.238	0.303	5.55093e-11
Atad2b	2.37282e-15	-0.135321	0.358	0.345	5.5626e-11
Akap9	2.39233e-15	-0.294963	0.387	0.424	5.60833e-11
Brwd1	2.4112e-15	-0.176941	0.436	0.43	5.65258e-11
Nfe2l1	2.42588e-15	1.71411	0.093	0.028	5.68699e-11
Kifap3	2.43135e-15	-0.191779	0.351	0.356	5.69981e-11
Kdelr1	2.61996e-15	1.97289	0.081	0.021	6.14198e-11
Zfp667	2.64584e-15	-1.65983	0.016	0.047	6.20264e-11
Fam193a	2.79306e-15	-0.147043	0.448	0.436	6.54777e-11
Tbcb	2.84439e-15	2.17971	0.054	0.012	6.6681e-11
Dnm1	2.88982e-15	0.581477	0.322	0.205	6.77461e-11
Zfp157	2.89245e-15	-0.764768	0.083	0.133	6.78077e-11
Ap1b1	2.9117e-15	-0.600548	0.11	0.158	6.8259e-11
Tpt1	3.23689e-15	2.94635	0.028	0.003	7.58823e-11
Tmem131	3.26949e-15	-0.449512	0.171	0.214	7.66467e-11
Kcnn2	3.32251e-15	0.354707	0.601	0.501	7.78897e-11
Ano2	3.42229e-15	-1.66389	0.018	0.05	8.02287e-11
Kcnh5	3.42741e-15	-0.950976	0.111	0.162	8.03488e-11
Ripor2	3.44436e-15	0.331252	0.46	0.355	8.0746e-11
Orc5	3.45939e-15	-0.92544	0.043	0.078	8.10985e-11
Cep290	3.49254e-15	-0.546929	0.158	0.21	8.18756e-11
Dancr	3.56642e-15	1.94229	0.078	0.02	8.36075e-11
Ptpn4	3.72633e-15	0.116257	0.528	0.449	8.73563e-11
Gabbr1	3.72871e-15	0.545955	0.323	0.207	8.74121e-11
Ice1	3.73763e-15	-0.447158	0.179	0.219	8.76213e-11
1700109H08Rik	3.74728e-15	-1.36761	0.024	0.062	8.78474e-11
Slc35f1	3.77942e-15	-0.343329	0.646	0.64	8.86009e-11
Cttn	3.81022e-15	-0.674056	0.06	0.095	8.9323e-11
Selenom	3.84476e-15	1.75203	0.084	0.025	9.01327e-11
Myo16	3.85398e-15	-0.14152	0.459	0.432	9.03488e-11
Rasal1	3.90076e-15	-1.71104	0.011	0.037	9.14456e-11
Amy1	3.98031e-15	-0.183688	0.434	0.429	9.33104e-11
Arfgap1	4.05858e-15	-0.706957	0.055	0.089	9.51454e-11
Fkbp4	4.11724e-15	1.87537	0.057	0.015	9.65205e-11
Hook3	4.16894e-15	0.232434	0.397	0.317	9.77324e-11
B4gat1	4.24167e-15	3.37282	0.031	0.003	9.94376e-11
Prpf40a	4.28678e-15	-0.284613	0.37	0.397	1.00495e-10
Sp3os	4.33425e-15	-1.25606	0.022	0.054	1.01608e-10
Gse1	4.39129e-15	-0.481307	0.202	0.262	1.02945e-10
Ywhae	4.39367e-15	0.827985	0.21	0.114	1.03001e-10
Mfsd8	4.56396e-15	-1.02571	0.026	0.052	1.06993e-10
Pik3c2b	4.82863e-15	-0.761192	0.075	0.121	1.13197e-10
Fam114a2	5.04493e-15	-0.666522	0.081	0.124	1.18268e-10
Thbs3	5.15938e-15	-1.05602	0.024	0.05	1.20951e-10
Fubp1	5.29138e-15	0.158566	0.417	0.343	1.24046e-10
Arhgap44	5.31497e-15	-0.289457	0.275	0.294	1.24599e-10
Jag2	5.32578e-15	-0.714015	0.054	0.086	1.24852e-10
Sufu	5.4128e-15	-1.09474	0.035	0.074	1.26892e-10
Xpc	5.46247e-15	-0.902112	0.035	0.068	1.28057e-10
Usp35	5.48575e-15	-1.39415	0.02	0.053	1.28603e-10
Sh3kbp1	5.7148e-15	-0.286233	0.312	0.322	1.33972e-10
Actg1	5.74061e-15	2.49335	0.043	0.007	1.34577e-10
2010315B03Rik	5.79059e-15	-0.876802	0.042	0.078	1.35749e-10
Ascc1	5.79928e-15	-1.3331	0.027	0.068	1.35953e-10
N4bp2	5.79998e-15	-0.927832	0.05	0.086	1.35969e-10
Zfp932	5.83213e-15	-0.738355	0.049	0.079	1.36723e-10
Rps10	5.87351e-15	3.0673	0.044	0.005	1.37693e-10
Raph1	5.89156e-15	0.437747	0.282	0.197	1.38116e-10
Clgn	5.94947e-15	-1.31315	0.022	0.053	1.39473e-10
Lias	5.99117e-15	-0.864437	0.052	0.096	1.40451e-10
Pvt1	6.00605e-15	0.195056	0.427	0.344	1.408e-10
Lrp1b	6.05414e-15	-0.366207	0.864	0.845	1.41927e-10
Fam171b	6.16565e-15	0.463026	0.319	0.22	1.44541e-10
Gadd45g	6.21063e-15	6.43414	0.017	0	1.45596e-10
Ppp2r5e	6.53467e-15	0.225408	0.409	0.33	1.53192e-10
Crh	6.60094e-15	2.05296	0.041	0.01	1.54746e-10
Sfr1	6.70154e-15	2.78139	0.032	0.004	1.57104e-10
Psmb5	6.81531e-15	4.6998	0.018	0	1.59771e-10
Cox6b1	6.83253e-15	2.08837	0.06	0.015	1.60175e-10
Atg4a	6.94042e-15	-1.35861	0.024	0.061	1.62704e-10
Egfr	6.96878e-15	0.373467	0.214	0.139	1.63369e-10
Pnn	6.97736e-15	0.635337	0.218	0.128	1.6357e-10
Lyst	7.30754e-15	-0.404036	0.262	0.312	1.71311e-10
Gm37240	7.31255e-15	1.10391	0.131	0.059	1.71428e-10
Chd2	7.61034e-15	0.115784	0.439	0.366	1.78409e-10
Gap43	7.69672e-15	-0.560585	0.133	0.178	1.80434e-10
Derl1	7.74319e-15	1.70622	0.079	0.023	1.81524e-10
Trp53inp2	7.97504e-15	1.95406	0.067	0.017	1.86959e-10
Drc1	8.22302e-15	-1.5949	0.012	0.038	1.92772e-10
Baiap2	8.9812e-15	-0.880107	0.074	0.118	2.10546e-10
Ptpn9	9.15948e-15	0.30813	0.324	0.246	2.14726e-10
Timm13	9.22048e-15	3.29482	0.029	0.003	2.16156e-10
Secisbp2	1.00195e-14	-0.864054	0.042	0.076	2.34888e-10
Wdr36	1.05412e-14	-0.829496	0.041	0.076	2.47117e-10
Cit	1.05792e-14	0.212309	0.507	0.407	2.48009e-10
Ncam2	1.07738e-14	-0.440609	0.597	0.654	2.52571e-10
Aamdc	1.08643e-14	-1.48472	0.019	0.053	2.54691e-10
Gm41414	1.09843e-14	-2.11059	0.013	0.048	2.57505e-10
Asic2	1.13154e-14	-0.377869	0.778	0.751	2.65266e-10
Nrd1	1.13297e-14	-0.29109	0.347	0.386	2.65603e-10
9530052E02Rik	1.13687e-14	-0.982024	0.054	0.098	2.66518e-10
Pkm	1.14625e-14	1.1694	0.114	0.047	2.68715e-10
Srgap1	1.15001e-14	-0.751967	0.151	0.221	2.69596e-10
Uqcrh	1.2181e-14	1.36512	0.108	0.042	2.85558e-10
Clec2l	1.22386e-14	1.8745	0.062	0.016	2.8691e-10
Arhgap24	1.29676e-14	-1.61096	0.028	0.068	3.03999e-10
Sptssa	1.31463e-14	2.16637	0.056	0.012	3.08188e-10
Rnf130	1.31794e-14	-0.332517	0.269	0.306	3.08965e-10
Scrt1	1.35622e-14	2.55869	0.044	0.007	3.1794e-10
Chchd6	1.36579e-14	-0.534144	0.164	0.213	3.20182e-10
Fam174b	1.37417e-14	2.49133	0.039	0.007	3.22148e-10
Mok	1.44672e-14	-0.924346	0.037	0.066	3.39155e-10
Tgfbr3	1.47449e-14	-0.864106	0.052	0.088	3.45665e-10
Bex1	1.51923e-14	2.74548	0.04	0.006	3.56153e-10
Ssr3	1.55971e-14	2.21528	0.062	0.013	3.65642e-10
Vamp2	1.58272e-14	1.88587	0.069	0.019	3.71038e-10
Cpne4	1.58276e-14	-0.69416	0.211	0.248	3.71046e-10
Ddb1	1.58508e-14	1.43099	0.088	0.031	3.7159e-10
Hmgcll1	1.5942e-14	-0.148422	0.437	0.434	3.73729e-10
Slmap	1.60827e-14	-0.298528	0.336	0.362	3.77026e-10
Gm45341	1.61833e-14	-1.05613	0.063	0.125	3.79384e-10
Snupn	1.62561e-14	-1.08689	0.028	0.062	3.81093e-10
Ttll7	1.63099e-14	0.319794	0.321	0.241	3.82353e-10
Rc3h1	1.64227e-14	0.746544	0.209	0.121	3.84997e-10
Zfp810	1.67845e-14	-1.09384	0.038	0.078	3.9348e-10
Nop56	1.70179e-14	-0.431628	0.113	0.145	3.98951e-10
Rgs6	1.76953e-14	0.33615	0.351	0.257	4.1483e-10
Pde7b	1.77617e-14	-0.759889	0.215	0.243	4.16387e-10
Lcor	1.78352e-14	0.125717	0.459	0.39	4.18111e-10
Tctn3	1.92334e-14	-0.78164	0.033	0.057	4.50888e-10
Zmym2	1.94157e-14	-0.208346	0.361	0.374	4.55162e-10
Tmem67	1.95425e-14	-0.856493	0.048	0.086	4.58134e-10
Plekha7	2.02377e-14	-0.799584	0.057	0.097	4.74431e-10
Rell2	2.069e-14	1.81245	0.073	0.02	4.85036e-10
Lcmt1	2.10043e-14	-0.924162	0.042	0.079	4.92404e-10
Vstm2a	2.17329e-14	0.409858	0.379	0.28	5.09484e-10
Tmtc1	2.23328e-14	-0.477419	0.23	0.253	5.23548e-10
Clock	2.34306e-14	-0.251595	0.298	0.313	5.49284e-10
Gm1673	2.53071e-14	1.89432	0.082	0.023	5.93273e-10
Wdr17	2.54344e-14	-0.54996	0.198	0.249	5.96259e-10
Sntg2	2.58127e-14	-0.761816	0.081	0.119	6.05128e-10
Tmem60	2.61066e-14	2.69409	0.035	0.005	6.12016e-10
Ttf1	2.66367e-14	-1.44721	0.017	0.046	6.24444e-10
Cmip	2.71242e-14	-0.211461	0.393	0.395	6.35873e-10
Fbxl19	2.71302e-14	-0.776705	0.05	0.083	6.36014e-10
Slc16a11	2.72733e-14	-1.13814	0.024	0.05	6.39368e-10
Ptprr	2.7361e-14	-0.295128	0.357	0.374	6.41423e-10
Junb	2.77081e-14	4.3713	0.023	0.001	6.49561e-10
Naca	2.78085e-14	2.08005	0.057	0.013	6.51915e-10
Tuba1a	2.78522e-14	2.93225	0.041	0.006	6.5294e-10
Tenm4	2.79182e-14	-0.266578	0.732	0.722	6.54486e-10
Ppp4r4	2.95613e-14	-0.582395	0.129	0.177	6.93004e-10
Polr3e	3.05524e-14	1.50837	0.093	0.033	7.1624e-10
Rbfox1	3.06093e-14	-0.332931	0.968	0.963	7.17574e-10
Fbxl5	3.06119e-14	0.744615	0.201	0.113	7.17634e-10
Bcr	3.09832e-14	-0.491544	0.135	0.172	7.2634e-10
Sys1	3.10282e-14	-0.896294	0.042	0.076	7.27394e-10
Arpc4	3.16591e-14	3.17583	0.033	0.004	7.42184e-10
Morf4l1	3.2518e-14	0.826436	0.206	0.111	7.6232e-10
Zfp811	3.38422e-14	-1.29788	0.022	0.054	7.93362e-10
Cep104	3.39946e-14	-0.853814	0.034	0.061	7.96936e-10
Sulf1	3.42071e-14	-1.66349	0.015	0.046	8.01916e-10
Ccdc136	3.44625e-14	0.425837	0.262	0.181	8.07904e-10
Rnft2	3.46506e-14	-0.876869	0.041	0.074	8.12315e-10
Acap2	3.58958e-14	0.118905	0.407	0.334	8.41504e-10
Rnf7	3.72336e-14	3.75133	0.025	0.002	8.72867e-10
Nt5c2	3.73216e-14	-0.217429	0.345	0.352	8.7493e-10
Pds5b	3.90308e-14	-0.312306	0.294	0.315	9.14999e-10
Pak7	3.9956e-14	-0.154822	0.471	0.44	9.36688e-10
Tlk2	4.23003e-14	-0.467231	0.21	0.266	9.91646e-10
Acaca	4.40611e-14	-0.119712	0.406	0.391	1.03293e-09
Ap3m2	4.44279e-14	-0.855452	0.035	0.063	1.04152e-09
Map4	4.4517e-14	0.42788	0.313	0.223	1.04361e-09
Ccdc30	4.47864e-14	-0.550662	0.132	0.183	1.04993e-09
Far1	4.62318e-14	-0.113647	0.299	0.287	1.08381e-09
Ksr2	4.64249e-14	-0.20492	0.488	0.491	1.08834e-09
Alcam	4.71979e-14	-0.409832	0.552	0.612	1.10646e-09
Tbc1d32	5.11052e-14	-0.766239	0.074	0.122	1.19806e-09
Apbb2	5.11335e-14	-0.334623	0.321	0.345	1.19872e-09
Clta	5.12262e-14	1.46979	0.096	0.033	1.2009e-09
Gapvd1	5.20252e-14	0.112875	0.389	0.326	1.21963e-09
Ids	5.23428e-14	1.66965	0.093	0.03	1.22707e-09
Ppp1r10	5.31268e-14	-0.636527	0.053	0.08	1.24545e-09
Shank2	5.34329e-14	-0.427542	0.285	0.335	1.25263e-09
Rnpep	5.35532e-14	-0.564543	0.064	0.092	1.25545e-09
Kif1a	5.39665e-14	0.146654	0.43	0.355	1.26514e-09
2610301B20Rik	5.6771e-14	-1.25935	0.02	0.047	1.33088e-09
Brd7	5.74007e-14	-0.74649	0.062	0.103	1.34564e-09
Galnt17	6.18563e-14	-0.347162	0.339	0.36	1.4501e-09
Rps8	6.31279e-14	2.07629	0.075	0.018	1.47991e-09
Gm42722	6.69198e-14	-1.39415	0.019	0.049	1.5688e-09
Ntmt1	6.73324e-14	1.86281	0.064	0.018	1.57847e-09
4930517O19Rik	6.90859e-14	0.938659	0.156	0.082	1.61958e-09
Zfp952	6.91206e-14	-1.09863	0.028	0.058	1.62039e-09
Acvr2a	6.93766e-14	-0.622663	0.14	0.188	1.6264e-09
Gpr176	7.05833e-14	0.506105	0.283	0.193	1.65468e-09
Grk3	7.16472e-14	-0.196303	0.311	0.308	1.67962e-09
Tuba4a	7.24544e-14	2.93404	0.04	0.005	1.69855e-09
Zfp354c	7.25964e-14	-0.884971	0.052	0.093	1.70188e-09
Col6a1	7.28753e-14	-1.1124	0.028	0.056	1.70842e-09
Efhd2	7.668e-14	1.89335	0.049	0.013	1.79761e-09
Spag6l	8.36547e-14	-1.26743	0.026	0.058	1.96112e-09
Nell2	8.38078e-14	-0.51326	0.27	0.317	1.96471e-09
Ncoa7	8.43949e-14	-0.202139	0.359	0.364	1.97847e-09
Nup155	8.56214e-14	-0.877502	0.045	0.082	2.00722e-09
Mif	8.60118e-14	4.4576	0.02	0.001	2.01637e-09
Mpc1	8.67614e-14	0.439339	0.292	0.202	2.03395e-09
Dym	8.87791e-14	-0.132059	0.318	0.31	2.08125e-09
Rab11b	9.05417e-14	2.04968	0.06	0.014	2.12257e-09
Gmps	9.29984e-14	-0.568934	0.092	0.129	2.18016e-09
Relch	9.53351e-14	-0.232704	0.307	0.323	2.23494e-09
Prpf38b	9.58018e-14	-0.446609	0.102	0.133	2.24588e-09
Gm15155	9.76646e-14	-0.733926	0.157	0.209	2.28955e-09
Ccdc32	9.88653e-14	3.03684	0.035	0.004	2.3177e-09
Rbm26	9.93442e-14	-0.118867	0.421	0.406	2.32893e-09
Slc2a8	1.02895e-13	2.02517	0.065	0.016	2.41216e-09
Chpt1	1.0301e-13	0.42419	0.253	0.178	2.41486e-09
Atxn7l3	1.03022e-13	2.42397	0.05	0.009	2.41514e-09
Pex7	1.07573e-13	-0.824566	0.045	0.079	2.52184e-09
Brinp3	1.07803e-13	-0.623302	0.491	0.565	2.52724e-09
Mpp6	1.09138e-13	0.248846	0.372	0.296	2.55853e-09
Gemin5	1.10123e-13	-1.17967	0.029	0.064	2.58162e-09
Adgrl2	1.10305e-13	-0.553307	0.182	0.236	2.58587e-09
Ywhah	1.15572e-13	1.97196	0.073	0.018	2.70936e-09
Cfap44	1.18453e-13	-2.02232	0.009	0.037	2.7769e-09
Rnaseh2b	1.18923e-13	-1.13642	0.028	0.061	2.7879e-09
Tmem222	1.19162e-13	2.26314	0.049	0.01	2.79352e-09
Tmem70	1.20256e-13	2.20912	0.045	0.01	2.81915e-09
Zfp507	1.22827e-13	-0.96515	0.028	0.054	2.87942e-09
Pcyox1	1.24657e-13	1.9919	0.061	0.015	2.92233e-09
Tarsl2	1.2584e-13	-0.951967	0.032	0.058	2.95008e-09
Prkag1	1.26752e-13	-0.669929	0.061	0.093	2.97145e-09
Vmn2r29	1.27355e-13	-1.7901	0.013	0.046	2.98558e-09
Gm1043	1.28332e-13	-0.574979	0.183	0.248	3.00848e-09
Tango2	1.37974e-13	0.124173	0.327	0.269	3.23453e-09
Stx17	1.39453e-13	-0.993204	0.033	0.064	3.2692e-09
Zfp141	1.41566e-13	-1.03762	0.032	0.066	3.31873e-09
Drosha	1.42009e-13	-0.427941	0.097	0.127	3.32912e-09
Rps29	1.4337e-13	3.5623	0.032	0.003	3.36103e-09
Ankrd11	1.62269e-13	-0.14524	0.385	0.377	3.80407e-09
Gng7	1.62737e-13	-0.660509	0.1	0.148	3.81504e-09
Ssh1	1.67263e-13	-1.03647	0.042	0.086	3.92115e-09
Tmem30a	1.72887e-13	0.939664	0.164	0.082	4.05299e-09
Slc9a7	1.77047e-13	-0.456505	0.213	0.268	4.15052e-09
Inpp5a	1.77282e-13	-0.638839	0.097	0.144	4.15601e-09
1500011B03Rik	1.80043e-13	2.24625	0.053	0.011	4.22075e-09
Ints6l	1.84285e-13	0.184824	0.377	0.301	4.32018e-09
Micu3	1.86374e-13	-0.187647	0.303	0.312	4.36917e-09
Osbpl8	1.86574e-13	-0.111178	0.517	0.477	4.37386e-09
Psmb4	1.88459e-13	2.59087	0.038	0.006	4.41804e-09
Arfgef1	1.90153e-13	-0.194091	0.381	0.392	4.45775e-09
Cep57l1	1.97131e-13	-0.958328	0.037	0.071	4.62133e-09
Ndufb6	1.99586e-13	2.78544	0.035	0.005	4.67889e-09
1700088E04Rik	2.02694e-13	-2.08156	0.006	0.027	4.75176e-09
Zc3h12b	2.08634e-13	-0.596276	0.2	0.278	4.89101e-09
Akr1b10	2.08917e-13	-1.63257	0.013	0.043	4.89763e-09
Copg2	2.0917e-13	-0.395068	0.245	0.295	4.90356e-09
Rad18	2.10121e-13	-1.25935	0.019	0.047	4.92586e-09
Cog6	2.13774e-13	-0.661535	0.052	0.081	5.0115e-09
Ndufs5	2.17187e-13	1.72367	0.074	0.021	5.09153e-09
Arhgef17	2.20184e-13	-0.758612	0.038	0.064	5.16178e-09
Adal	2.21521e-13	-1.09994	0.034	0.071	5.19311e-09
N4bp2l2	2.21626e-13	0.286767	0.347	0.273	5.19558e-09
Sv2c	2.22226e-13	-0.510974	0.141	0.197	5.20965e-09
Tmem62	2.22246e-13	-0.618017	0.065	0.099	5.21012e-09
Stub1	2.23977e-13	1.62158	0.084	0.028	5.2507e-09
Ccdc39	2.27679e-13	-0.70639	0.074	0.113	5.33748e-09
Scg2	2.34672e-13	1.21548	0.143	0.064	5.50141e-09
Zcrb1	2.40262e-13	-0.532221	0.089	0.125	5.63247e-09
Washc3	2.47908e-13	-1.33137	0.022	0.055	5.81172e-09
Arhgef28	2.49175e-13	-0.654918	0.095	0.14	5.8414e-09
Dazap2	2.56652e-13	2.1511	0.046	0.009	6.01669e-09
Rnf6	2.593e-13	1.97891	0.066	0.016	6.07876e-09
Ercc6l2	2.62308e-13	-0.540765	0.123	0.165	6.14929e-09
Med21	2.6685e-13	2.54921	0.041	0.007	6.25577e-09
Cspg5	2.74079e-13	1.01242	0.176	0.085	6.42523e-09
Cfap69	2.78783e-13	-0.632575	0.112	0.16	6.53552e-09
Ifrd1	2.86255e-13	1.07382	0.135	0.063	6.71067e-09
Gde1	2.88721e-13	1.69895	0.091	0.028	6.76849e-09
Rpl22l1	2.93655e-13	1.95406	0.066	0.016	6.88414e-09
Setd1a	2.97027e-13	-0.614167	0.051	0.079	6.9632e-09
Zc3h13	3.00726e-13	-0.277813	0.23	0.253	7.04991e-09
Cog5	3.03426e-13	-0.139298	0.375	0.366	7.11322e-09
Pigb	3.04679e-13	-0.755984	0.054	0.089	7.14258e-09
Bckdhb	3.08735e-13	-0.117256	0.334	0.318	7.23767e-09
Dgkh	3.11228e-13	-0.116297	0.408	0.376	7.29611e-09
Efcab7	3.12836e-13	-1.33566	0.014	0.036	7.33381e-09
4732440D04Rik	3.13415e-13	2.9395	0.03	0.004	7.34738e-09
Hsp90aa1	3.15044e-13	1.04921	0.209	0.102	7.38556e-09
Ralyl	3.15419e-13	-0.44898	0.562	0.637	7.39437e-09
Gm11613	3.19787e-13	-1.32376	0.019	0.047	7.49677e-09
Ehmt1	3.20356e-13	-0.15856	0.342	0.34	7.51012e-09
Rpl13a	3.2425e-13	1.94848	0.086	0.022	7.60138e-09
Hnrnpll	3.25907e-13	0.900923	0.173	0.091	7.64023e-09
Med12l	3.31682e-13	-0.236147	0.411	0.42	7.77561e-09
2025-03-01	3.33228e-13	-0.420644	0.535	0.519	7.81187e-09
Hpf1	3.33824e-13	-0.74649	0.063	0.101	7.82583e-09
Znrf3	3.34605e-13	-0.591375	0.125	0.172	7.84413e-09
Lyrm9	3.37707e-13	-1.4966	0.014	0.039	7.91686e-09
Nudt13	3.41215e-13	-1.06596	0.03	0.063	7.99909e-09
Gpr155	3.42709e-13	-0.520799	0.083	0.114	8.03413e-09
Dohh	3.44032e-13	4.75133	0.018	0	8.06515e-09
Tcf25	3.45718e-13	0.254375	0.328	0.251	8.10466e-09
Rnf187	3.51118e-13	2.22189	0.057	0.013	8.23126e-09
Utp18	3.54265e-13	-0.739975	0.038	0.062	8.30504e-09
Tmem44	3.61613e-13	0.252541	0.241	0.183	8.47728e-09
Gm10115	3.71144e-13	-0.915387	0.044	0.077	8.70072e-09
Btbd1	3.71537e-13	0.522443	0.26	0.174	8.70994e-09
Pot1a	3.75926e-13	-0.847574	0.037	0.068	8.81283e-09
Fndc3b	3.76966e-13	-0.606385	0.135	0.184	8.83721e-09
Rrp1b	3.88171e-13	-1.0483	0.037	0.077	9.09989e-09
Ddx27	3.89303e-13	-0.764632	0.039	0.064	9.12644e-09
Etv6	3.97961e-13	0.204207	0.208	0.16	9.32939e-09
Noct	4.04966e-13	2.15827	0.048	0.01	9.49362e-09
Rgs17	4.05579e-13	-0.373616	0.29	0.323	9.50798e-09
Wdr34	4.06935e-13	-0.808981	0.029	0.05	9.53978e-09
Eogt	4.14508e-13	-1.19079	0.029	0.064	9.71731e-09
Adam17	4.22055e-13	-0.826518	0.046	0.08	9.89424e-09
Hunk	4.33863e-13	0.23383	0.145	0.108	1.01711e-08
Lingo2	4.47218e-13	-0.391995	0.7	0.69	1.04841e-08
Chchd7	4.52227e-13	-0.653671	0.069	0.107	1.06015e-08
Rps6kc1	4.57699e-13	-0.200485	0.143	0.156	1.07298e-08
Mindy4	4.61172e-13	-1.1367	0.025	0.055	1.08113e-08
Mdh1	4.63431e-13	0.945307	0.169	0.084	1.08642e-08
Zfp24	4.87872e-13	2.15291	0.051	0.012	1.14372e-08
Spred3	4.89053e-13	-0.994972	0.033	0.066	1.14649e-08
Mtln	4.91535e-13	3.59087	0.022	0.002	1.1523e-08
Usp3	4.97288e-13	-0.56586	0.113	0.157	1.16579e-08
Cnot6l	4.98436e-13	-0.387457	0.174	0.206	1.16848e-08
Atp6ap2	5.00268e-13	1.11973	0.171	0.079	1.17278e-08
Hdac1	5.08335e-13	-0.741585	0.058	0.095	1.19169e-08
Tsr3	5.09779e-13	2.27446	0.052	0.011	1.19508e-08
Zfyve26	5.18132e-13	-0.778632	0.042	0.072	1.21466e-08
Slc25a3	5.32316e-13	0.616412	0.221	0.129	1.24791e-08
Tle2	5.40649e-13	-0.621023	0.085	0.12	1.26744e-08
Shisa5	5.41093e-13	4.52577	0.021	0.001	1.26848e-08
Gm44643	5.45115e-13	-1.20319	0.024	0.049	1.27791e-08
Amigo1	5.50924e-13	2.0112	0.059	0.015	1.29153e-08
Zfp950	5.54707e-13	-0.14292	0.299	0.296	1.3004e-08
Ncln	5.84922e-13	1.63016	0.07	0.021	1.37123e-08
Snu13	5.90827e-13	2.84127	0.029	0.004	1.38508e-08
Rps15	5.95806e-13	2.71056	0.05	0.007	1.39675e-08
Catspere2	6.07993e-13	-0.45297	0.21	0.257	1.42532e-08
Chn2	6.23601e-13	-0.515386	0.155	0.191	1.46191e-08
Shq1	6.25289e-13	-1.24613	0.026	0.06	1.46587e-08
Dap3	6.30928e-13	-0.897292	0.045	0.083	1.47909e-08
Kras	6.32412e-13	0.790979	0.225	0.13	1.48256e-08
Atp6v0a2	6.3771e-13	-0.623427	0.061	0.088	1.49498e-08
Gps1	6.52722e-13	2.52894	0.037	0.006	1.53018e-08
Fndc4	6.53546e-13	2.38092	0.051	0.01	1.53211e-08
Psmd13	6.67303e-13	-0.776705	0.036	0.061	1.56436e-08
Pkn2	6.75843e-13	-0.164137	0.288	0.285	1.58438e-08
Mipep	6.83914e-13	-0.543033	0.035	0.05	1.6033e-08
Nek7	6.86272e-13	0.129349	0.196	0.148	1.60883e-08
Zmynd8	7.27846e-13	0.156004	0.437	0.365	1.70629e-08
Hnrnpc	7.30491e-13	0.749524	0.256	0.153	1.71249e-08
Gabrd	7.3751e-13	1.1792	0.081	0.034	1.72895e-08
Fam120a	7.49542e-13	-0.29783	0.201	0.225	1.75715e-08
Rps27	7.49753e-13	1.87068	0.096	0.026	1.75765e-08
Pcnx	7.55036e-13	-0.356856	0.23	0.272	1.77003e-08
Ddx31	7.63308e-13	-1.10146	0.031	0.067	1.78942e-08
Tacc1	7.81431e-13	0.649112	0.256	0.159	1.83191e-08
Vmp1	7.9748e-13	0.406324	0.261	0.184	1.86953e-08
Elp4	8.06424e-13	-0.397422	0.258	0.305	1.8905e-08
Ppia	8.26341e-13	1.83683	0.077	0.022	1.93719e-08
Hadha	8.3539e-13	-0.724951	0.066	0.108	1.9584e-08
Gm15446	8.45775e-13	-0.794278	0.047	0.08	1.98275e-08
Trrap	8.46105e-13	-0.393815	0.134	0.17	1.98352e-08
Parn	8.47237e-13	-0.532517	0.076	0.108	1.98618e-08
Pkd1	8.55148e-13	-0.168732	0.296	0.298	2.00472e-08
Tpp2	8.5903e-13	-0.363408	0.192	0.228	2.01382e-08
Ftx	8.60108e-13	0.127858	0.598	0.511	2.01635e-08
Cbx7	8.61934e-13	1.62188	0.079	0.025	2.02063e-08
Apc2	8.6918e-13	-0.833992	0.054	0.093	2.03762e-08
Lrrc42	8.82125e-13	-0.990706	0.023	0.045	2.06797e-08
Timm44	8.90931e-13	-0.470949	0.073	0.096	2.08861e-08
Trim23	9.02431e-13	-0.652716	0.079	0.118	2.11557e-08
Smim26	9.16656e-13	2.96283	0.032	0.004	2.14892e-08
Wdr44	9.24657e-13	-0.671031	0.09	0.133	2.16767e-08
Mfsd12	9.33244e-13	3.48526	0.026	0.002	2.1878e-08
Tial1	9.36366e-13	-0.152796	0.365	0.357	2.19512e-08
Wdtc1	9.63035e-13	-1.04048	0.03	0.063	2.25764e-08
Dmxl2	9.67244e-13	-0.132752	0.399	0.387	2.26751e-08
Bex2	1.0001e-12	1.81791	0.063	0.017	2.34454e-08
Zmym6	1.01052e-12	-0.560323	0.1	0.14	2.36897e-08
Vps4b	1.02007e-12	-0.63018	0.064	0.098	2.39136e-08
Herc2	1.02673e-12	-0.231922	0.409	0.418	2.40697e-08
Setdb1	1.0584e-12	-0.442299	0.174	0.223	2.48122e-08
Baiap3	1.08198e-12	-1.21483	0.029	0.06	2.5365e-08
Mrpl32	1.10109e-12	2.74548	0.04	0.006	2.58129e-08
Apba2	1.11067e-12	-0.251121	0.37	0.385	2.60374e-08
Nars	1.12841e-12	1.21506	0.107	0.046	2.64532e-08
4930432B10Rik	1.15558e-12	-1.43744	0.018	0.049	2.70903e-08
Zfp780b	1.17168e-12	-1.2742	0.025	0.061	2.74676e-08
Trappc10	1.17402e-12	-0.73167	0.058	0.092	2.75226e-08
Sytl5	1.19732e-12	-0.985716	0.069	0.122	2.80688e-08
Hs3st4	1.21147e-12	-1.11936	0.149	0.223	2.84006e-08
Ythdf1	1.23342e-12	1.96706	0.056	0.014	2.8915e-08
Brf1	1.2568e-12	-0.586539	0.055	0.083	2.94632e-08
Patz1	1.25901e-12	-0.797881	0.059	0.101	2.9515e-08
Pou2f2	1.25977e-12	-0.932334	0.054	0.092	2.95329e-08
Champ1	1.27463e-12	1.77521	0.064	0.018	2.98811e-08
2410006H16Rik	1.30836e-12	2.06452	0.059	0.014	3.06719e-08
Tpi1	1.31485e-12	2.48068	0.04	0.007	3.0824e-08
Enpp2	1.33505e-12	1.00453	0.092	0.042	3.12976e-08
Bmyc	1.35724e-12	2.69244	0.037	0.006	3.18179e-08
Clk1	1.36068e-12	0.360938	0.356	0.257	3.18985e-08
Map7d2	1.3669e-12	-0.255745	0.262	0.279	3.20441e-08
Slc22a17	1.40082e-12	0.614863	0.243	0.145	3.28393e-08
Impact	1.42846e-12	0.53315	0.256	0.173	3.34874e-08
Txndc17	1.42854e-12	4.6998	0.018	0	3.34892e-08
CAAA01118383.1	1.43012e-12	-1.20009	0.035	0.075	3.35263e-08
Pik3r2	1.43379e-12	1.90281	0.05	0.013	3.36124e-08
Atp6v1h	1.47024e-12	-0.159967	0.292	0.292	3.44668e-08
Pced1b	1.49712e-12	-0.724101	0.047	0.081	3.5097e-08
Hs2st1	1.50125e-12	0.357584	0.263	0.192	3.51937e-08
Atf2	1.57591e-12	-0.151037	0.392	0.391	3.69442e-08
Ndufc2	1.61827e-12	1.61245	0.083	0.027	3.7937e-08
Wdr82	1.6282e-12	1.43513	0.075	0.027	3.81699e-08
Plxdc2	1.62976e-12	-0.423747	0.37	0.412	3.82064e-08
Tmsb10	1.65119e-12	3.73222	0.024	0.002	3.87088e-08
Tcp11l2	1.66682e-12	1.53582	0.073	0.024	3.90752e-08
Sncb	1.68456e-12	1.38863	0.098	0.037	3.94912e-08
Fam219a	1.69507e-12	0.187355	0.35	0.286	3.97376e-08
Dhx36	1.74069e-12	-0.315691	0.184	0.213	4.0807e-08
Map7d1	1.75001e-12	1.33694	0.089	0.034	4.10255e-08
Rgs20	1.75709e-12	-0.712326	0.126	0.173	4.11914e-08
Fam227a	1.75995e-12	-0.780212	0.046	0.078	4.12586e-08
Bcl2l2	1.8326e-12	1.60197	0.069	0.023	4.29616e-08
Slc25a16	1.83553e-12	-0.954648	0.031	0.058	4.30302e-08
Fbf1	1.84372e-12	-0.651255	0.062	0.095	4.32224e-08
Entpd6	1.8993e-12	-0.841846	0.044	0.078	4.45253e-08
Fam102b	1.90934e-12	-0.84098	0.033	0.057	4.47607e-08
Sec61g	1.97819e-12	1.94635	0.057	0.015	4.63748e-08
Marcks	2.01075e-12	2.15052	0.053	0.012	4.7138e-08
Ints2	2.01119e-12	-0.518211	0.085	0.117	4.71484e-08
Vbp1	2.02816e-12	1.40673	0.099	0.036	4.75461e-08
Plce1	2.03125e-12	-1.38892	0.022	0.053	4.76186e-08
Ldlrad4	2.04705e-12	-0.213024	0.417	0.403	4.79891e-08
Acad11	2.06881e-12	-1.33092	0.017	0.043	4.84991e-08
Supt7l	2.1445e-12	2.82533	0.031	0.004	5.02735e-08
Fndc5	2.16549e-12	1.5034	0.083	0.029	5.07657e-08
Nxf1	2.16605e-12	1.22067	0.121	0.051	5.07787e-08
Nfib	2.16765e-12	0.227075	0.445	0.337	5.08161e-08
Itpk1	2.16811e-12	-1.11369	0.024	0.051	5.08271e-08
Nexmif	2.20335e-12	-0.498829	0.197	0.244	5.16531e-08
Psenen	2.25377e-12	2.58794	0.04	0.007	5.28352e-08
Timm10b	2.28441e-12	1.72063	0.061	0.018	5.35534e-08
Slc38a1	2.35867e-12	0.506359	0.296	0.202	5.52943e-08
Tm6sf1	2.3635e-12	0.491062	0.18	0.118	5.54076e-08
Ncdn	2.38065e-12	1.89281	0.059	0.015	5.58095e-08
Ube2h	2.40056e-12	0.220922	0.354	0.282	5.62764e-08
Myo19	2.41792e-12	-1.14775	0.023	0.05	5.66833e-08
Xpo5	2.41976e-12	-0.710518	0.04	0.064	5.67264e-08
Pfkm	2.41995e-12	-0.743945	0.043	0.068	5.67309e-08
Pcdhb19	2.4303e-12	-1.77413	0.01	0.037	5.69735e-08
Purg	2.44752e-12	0.292702	0.313	0.239	5.73773e-08
Snx29	2.50084e-12	-0.158738	0.287	0.289	5.86272e-08
Fam228b	2.55103e-12	-0.769616	0.039	0.063	5.98037e-08
P3h3	2.58994e-12	-0.593894	0.053	0.082	6.0716e-08
Ppp1cb	2.60162e-12	0.749277	0.217	0.125	6.09897e-08
Depdc5	2.61277e-12	0.143476	0.359	0.303	6.12513e-08
Irf2bp2	2.68426e-12	2.61032	0.037	0.006	6.29272e-08
Tmed4	2.73449e-12	1.92425	0.054	0.014	6.41047e-08
Plekho1	2.73558e-12	1.43629	0.088	0.032	6.41301e-08
Nfxl1	2.79019e-12	-0.549809	0.056	0.08	6.54104e-08
Pdgfc	2.80606e-12	-1.15556	0.029	0.063	6.57825e-08
Gm47664	2.82876e-12	-1.20988	0.027	0.063	6.63147e-08
Grip2	2.84182e-12	-0.687339	0.076	0.113	6.66209e-08
Morc2a	2.84894e-12	-0.488648	0.088	0.121	6.67876e-08
Gm47423	2.8526e-12	1.91175	0.067	0.018	6.68736e-08
Jund	2.89402e-12	2.72131	0.035	0.005	6.78446e-08
Tbcd	2.90799e-12	-0.378138	0.207	0.243	6.81719e-08
Map2k1	2.92134e-12	-0.324912	0.127	0.146	6.8485e-08
Trappc3	2.99957e-12	-0.561137	0.05	0.071	7.03188e-08
Gm43462	3.11348e-12	-1.04372	0.034	0.066	7.29892e-08
Rxrg	3.13844e-12	-1.92723	0.007	0.027	7.35745e-08
Kcnt2	3.14992e-12	0.371729	0.425	0.355	7.38437e-08
Ar	3.17823e-12	-0.867691	0.048	0.081	7.45074e-08
Slc9a5	3.1923e-12	-0.736268	0.027	0.044	7.4837e-08
Decr2	3.2247e-12	-1.01219	0.023	0.047	7.55966e-08
Khdc4	3.26844e-12	0.60922	0.221	0.139	7.6622e-08
Sst	3.28843e-12	0.920912	0.209	0.126	7.70908e-08
Elfn2	3.32915e-12	-0.643439	0.052	0.083	7.80453e-08
Ndufaf6	3.37309e-12	-0.959224	0.04	0.075	7.90755e-08
B130055M24Rik	3.43716e-12	-1.2734	0.023	0.058	8.05773e-08
Fth1	3.44405e-12	2.89245	0.034	0.004	8.07388e-08
Tstd2	3.47755e-12	2.17142	0.047	0.01	8.15242e-08
Shkbp1	3.51428e-12	-0.888915	0.036	0.065	8.23852e-08
Cep170b	3.52348e-12	1.82907	0.063	0.018	8.26009e-08
Rpl38	3.52411e-12	2.31076	0.043	0.008	8.26158e-08
Arl3	3.53212e-12	0.678237	0.175	0.104	8.28034e-08
Tfdp2	3.535e-12	-0.431344	0.216	0.261	8.28711e-08
Itch	3.57151e-12	0.361701	0.372	0.279	8.3727e-08
Btg2	3.58309e-12	3.22587	0.02	0.002	8.39983e-08
Idh3b	3.63865e-12	-0.620742	0.07	0.105	8.53009e-08
Cnep1r1	3.65082e-12	-0.665446	0.046	0.076	8.55862e-08
Cstf2	3.76238e-12	-0.440014	0.165	0.204	8.82014e-08
Ndst4	3.89537e-12	-0.943723	0.062	0.109	9.13192e-08
Ubox5	3.98008e-12	-1.29059	0.02	0.049	9.33049e-08
Rpl37a	4.02227e-12	2.64091	0.049	0.008	9.42942e-08
Zfp407	4.12357e-12	-0.200558	0.236	0.236	9.66688e-08
Necap1	4.33523e-12	1.73878	0.06	0.018	1.01631e-07
Slc30a3	4.33948e-12	3.91844	0.02	0.001	1.01731e-07
Zfp423	4.43475e-12	-1.1811	0.031	0.065	1.03964e-07
Armh3	4.53144e-12	-0.353909	0.276	0.319	1.0623e-07
Mpp7	4.64436e-12	-0.993503	0.048	0.078	1.08878e-07
Galnt16	4.67421e-12	-0.5746	0.09	0.126	1.09578e-07
Hook1	4.71898e-12	-0.130677	0.279	0.274	1.10627e-07
Sema6b	4.92382e-12	1.80741	0.065	0.019	1.15429e-07
Svop	4.93425e-12	-0.30911	0.221	0.249	1.15674e-07
Ryr1	5.00141e-12	-1.35909	0.016	0.04	1.17248e-07
Ralgapb	5.0084e-12	-0.285677	0.35	0.378	1.17412e-07
Tubb5	5.14257e-12	3.0112	0.03	0.003	1.20557e-07
Ipo9	5.21731e-12	-0.434031	0.121	0.153	1.22309e-07
Zfp445	5.37225e-12	-0.331634	0.275	0.314	1.25942e-07
C130026L21Rik	5.38847e-12	-2.2284	0.004	0.021	1.26322e-07
Cltc	5.48328e-12	0.299389	0.304	0.225	1.28544e-07
Fam216a	5.53493e-12	-0.706711	0.039	0.061	1.29755e-07
Dpysl2	5.54045e-12	0.336506	0.32	0.24	1.29885e-07
Slc25a22	5.56887e-12	1.98883	0.055	0.013	1.30551e-07
Arpp21	5.57191e-12	-0.574193	0.36	0.42	1.30622e-07
Qrich1	5.6963e-12	0.345262	0.326	0.244	1.33538e-07
Robo1	5.71033e-12	-0.160284	0.941	0.897	1.33867e-07
Magi2	5.71677e-12	-0.121242	0.983	0.951	1.34018e-07
Gabrg2	5.77493e-12	0.129246	0.423	0.357	1.35382e-07
Rplp1	5.80836e-12	2.75436	0.038	0.005	1.36165e-07
Ccdc90b	5.88958e-12	-0.841846	0.044	0.079	1.38069e-07
Pgm1	6.05981e-12	-0.726384	0.046	0.072	1.4206e-07
Zscan26	6.07473e-12	-0.47368	0.11	0.15	1.4241e-07
Zfp711	6.08983e-12	-0.723106	0.048	0.079	1.42764e-07
Ccny	6.20816e-12	-0.229242	0.322	0.337	1.45538e-07
Insig1	6.24564e-12	2.81083	0.031	0.004	1.46417e-07
Tmem163	6.2468e-12	-1.72655	0.017	0.055	1.46444e-07
Cfap54	6.27883e-12	-0.926983	0.059	0.1	1.47195e-07
Zfp322a	6.32918e-12	-0.588418	0.056	0.083	1.48375e-07
Fbxl12	6.40649e-12	-0.801452	0.051	0.084	1.50187e-07
4933406I18Rik	6.46037e-12	-0.358371	0.244	0.281	1.5145e-07
Tspan3	6.4727e-12	1.5034	0.094	0.033	1.5174e-07
Gm45323	6.56897e-12	-0.798555	0.109	0.173	1.53996e-07
Slco3a1	6.6552e-12	-0.342324	0.361	0.399	1.56018e-07
Sdk1	6.70833e-12	0.185086	0.384	0.314	1.57263e-07
Eef2	6.75966e-12	1.64714	0.075	0.024	1.58467e-07
Tshz3	6.83812e-12	0.181475	0.247	0.192	1.60306e-07
Rpl28	6.94377e-12	2.94398	0.036	0.004	1.62783e-07
1700087I21Rik	7.06272e-12	-1.61554	0.01	0.031	1.65571e-07
Gm16105	7.06619e-12	-1.18196	0.024	0.055	1.65653e-07
Pparg	7.15614e-12	0.59949	0.118	0.075	1.67761e-07
Tmem59	7.31072e-12	1.20737	0.145	0.063	1.71385e-07
Rpl17	7.35836e-12	2.00802	0.073	0.017	1.72502e-07
Sphkap	7.41453e-12	-0.369809	0.239	0.261	1.73819e-07
Rpl36	7.48748e-12	1.93082	0.076	0.019	1.75529e-07
Afdn	7.50473e-12	-0.198007	0.421	0.426	1.75933e-07
Tmem87a	7.57164e-12	-0.43238	0.122	0.154	1.77502e-07
Egfem1	7.5859e-12	0.111085	0.555	0.458	1.77836e-07
H2afz	7.6123e-12	1.5525	0.086	0.028	1.78455e-07
Pbx4	7.62092e-12	-0.902183	0.042	0.079	1.78657e-07
Kif3a	7.97372e-12	-0.232141	0.249	0.272	1.86928e-07
Ube2d3	7.99367e-12	0.804235	0.191	0.107	1.87396e-07
Arhgap10	8.0224e-12	-0.979435	0.064	0.109	1.88069e-07
Mcf2	8.05214e-12	-1.29361	0.026	0.063	1.88766e-07
Sergef	8.08301e-12	-0.353233	0.228	0.268	1.8949e-07
Gm47591	8.18011e-12	-0.978585	0.048	0.09	1.91766e-07
Mapk8	8.35963e-12	0.367164	0.338	0.252	1.95975e-07
Nkain3	8.42331e-12	-0.398958	0.45	0.512	1.97468e-07
Strn	8.42418e-12	-0.703953	0.113	0.155	1.97488e-07
Plcb4	8.4589e-12	-0.155514	0.3	0.289	1.98302e-07
Adra1a	8.62897e-12	0.218874	0.367	0.289	2.02289e-07
Cnot6	8.75475e-12	-0.55305	0.068	0.098	2.05238e-07
Ppp2r1a	8.94651e-12	1.68447	0.063	0.019	2.09733e-07
Tent5a	8.95167e-12	2.25973	0.035	0.008	2.09854e-07
Lysmd2	9.15427e-12	2.47994	0.04	0.007	2.14604e-07
Pdhx	9.2719e-12	-0.65352	0.053	0.08	2.17361e-07
2310057M21Rik	9.27982e-12	2.04856	0.047	0.011	2.17547e-07
AU041133	9.61291e-12	-1.14045	0.026	0.057	2.25355e-07
Ndufb8	9.6837e-12	2.05296	0.053	0.012	2.27015e-07
Cep44	9.76206e-12	-0.926948	0.027	0.05	2.28852e-07
Ddx3x	1.05258e-11	0.856156	0.171	0.089	2.46757e-07
Pcdh8	1.05382e-11	1.74516	0.055	0.017	2.47047e-07
Gabpb2	1.05491e-11	-0.613083	0.071	0.105	2.47303e-07
Eif4b	1.08784e-11	-0.542644	0.059	0.084	2.55022e-07
Rpl37	1.09433e-11	3.06412	0.036	0.004	2.56543e-07
Ghr	1.09938e-11	-0.591624	0.177	0.223	2.57728e-07
Il1rapl1	1.13213e-11	-0.181892	0.953	0.934	2.65406e-07
Asb3	1.13801e-11	-0.377953	0.184	0.225	2.66783e-07
Tfe3	1.15066e-11	-1.17467	0.018	0.041	2.69748e-07
Csmd2	1.16128e-11	-0.485648	0.263	0.317	2.72239e-07
Dpysl4	1.19517e-11	1.119	0.118	0.052	2.80185e-07
Yars	1.20124e-11	-0.746073	0.063	0.101	2.81607e-07
Gtf3c2	1.22056e-11	-0.488469	0.113	0.151	2.86136e-07
Klhdc2	1.2436e-11	-0.588436	0.068	0.1	2.91538e-07
Cux2	1.24654e-11	0.127053	0.246	0.199	2.92227e-07
Scn2b	1.24758e-11	1.56101	0.089	0.031	2.92471e-07
Adamts17	1.27004e-11	0.12323	0.363	0.299	2.97736e-07
Rpa1	1.2746e-11	-1.06003	0.014	0.031	2.98804e-07
Ncapd3	1.27803e-11	-0.458717	0.106	0.134	2.99608e-07
Tcaf1	1.30722e-11	0.227968	0.368	0.296	3.06452e-07
Tbc1d16	1.31342e-11	-1.16436	0.026	0.057	3.07905e-07
2025-09-11	1.33499e-11	0.700665	0.189	0.113	3.12962e-07
Rnf20	1.34988e-11	-0.514688	0.101	0.139	3.16453e-07
Cacna1h	1.35319e-11	-1.09994	0.024	0.05	3.17229e-07
Tbc1d22b	1.38598e-11	-0.811011	0.05	0.085	3.24916e-07
G0s2	1.39687e-11	3.45094	0.018	0.001	3.27467e-07
Tiam1	1.40764e-11	-0.224477	0.494	0.5	3.29993e-07
Pde3b	1.429e-11	-0.42549	0.191	0.234	3.35e-07
Npy	1.47536e-11	1.36937	0.169	0.087	3.45868e-07
Dmc1	1.52861e-11	-1.76962	0.008	0.027	3.58351e-07
Ube4bos1	1.5898e-11	-1.05731	0.026	0.053	3.72697e-07
Klhl20	1.59382e-11	-0.751086	0.042	0.07	3.7364e-07
Col23a1	1.60091e-11	-1.48011	0.019	0.049	3.75301e-07
L1cam	1.60597e-11	-0.568661	0.064	0.092	3.76488e-07
Snhg12	1.61887e-11	1.71362	0.076	0.023	3.79512e-07
Dnaaf5	1.672e-11	-1.00159	0.021	0.044	3.91967e-07
Erich3	1.68574e-11	-1.36333	0.017	0.04	3.95188e-07
Azi2	1.72526e-11	-0.537865	0.071	0.103	4.04454e-07
Fkbp5	1.75479e-11	-0.711127	0.056	0.091	4.11376e-07
Pold3	1.76763e-11	-0.657062	0.05	0.077	4.14387e-07
Pkp2	1.7782e-11	-1.35674	0.015	0.035	4.16863e-07
Cisd1	1.78389e-11	1.89459	0.052	0.014	4.18198e-07
Phlpp2	1.81902e-11	-0.575795	0.121	0.17	4.26432e-07
Arsb	1.83731e-11	-0.467235	0.17	0.213	4.3072e-07
F8	1.84473e-11	-1.42408	0.016	0.041	4.3246e-07
Nsg1	1.85994e-11	1.4623	0.105	0.038	4.36025e-07
Csnk1a1	1.87785e-11	0.121005	0.461	0.386	4.40224e-07
Dusp26	1.90267e-11	2.20384	0.043	0.009	4.46042e-07
Zfp52	1.95011e-11	-1.20319	0.023	0.052	4.57163e-07
Cep83os	1.96728e-11	-1.02093	0.026	0.053	4.61191e-07
Tab3	1.98702e-11	-0.741401	0.048	0.079	4.65817e-07
Iqce	1.99677e-11	-0.588606	0.064	0.095	4.68102e-07
Fnip1	2.00683e-11	0.212376	0.374	0.303	4.70461e-07
Nol11	2.00702e-11	-0.667417	0.056	0.092	4.70505e-07
Gm35188	2.06176e-11	0.88442	0.144	0.077	4.83338e-07
Syngr1	2.07332e-11	1.25904	0.115	0.047	4.86048e-07
Slc22a15	2.0777e-11	-1.21483	0.018	0.046	4.87075e-07
Tdrkh	2.09206e-11	-1.1222	0.022	0.049	4.9044e-07
Uqcr11	2.09341e-11	4.22587	0.021	0.001	4.90758e-07
2025-03-06	2.1069e-11	0.368803	0.263	0.192	4.93919e-07
Sim1	2.13846e-11	-6.21084	0	0.011	5.01319e-07
Stam	2.19024e-11	-0.525797	0.085	0.121	5.13459e-07
Ino80	2.21039e-11	-0.168785	0.291	0.295	5.18183e-07
Polb	2.25462e-11	0.163902	0.46	0.384	5.28549e-07
Zfp612	2.27303e-11	-0.684224	0.07	0.11	5.32866e-07
Vcl	2.3176e-11	-0.496597	0.132	0.171	5.43315e-07
Lrrc8b	2.33896e-11	0.628934	0.187	0.112	5.48324e-07
Alg6	2.37443e-11	-0.666522	0.039	0.062	5.56638e-07
Ormdl3	2.37625e-11	2.6669	0.035	0.006	5.57064e-07
Zmynd11	2.38212e-11	-0.203906	0.392	0.406	5.58441e-07
Kit	2.4032e-11	0.493243	0.182	0.116	5.63381e-07
Mrs2	2.40874e-11	-0.669237	0.058	0.088	5.64681e-07
Hnrnpm	2.42631e-11	0.56102	0.271	0.178	5.68799e-07
Plppr5	2.44528e-11	0.195696	0.407	0.336	5.73247e-07
Dus2	2.49874e-11	-0.778997	0.048	0.081	5.8578e-07
Otud4	2.53531e-11	-0.371314	0.168	0.203	5.94353e-07
Pitpna	2.55061e-11	0.180181	0.339	0.277	5.97939e-07
Id2	2.55711e-11	2.5034	0.04	0.007	5.99462e-07
Ankrd13a	2.6225e-11	-0.604126	0.082	0.12	6.14792e-07
Zdhhc20	2.68987e-11	0.10757	0.363	0.311	6.30585e-07
Tasor	2.71129e-11	-0.331415	0.267	0.302	6.35608e-07
Mms19	2.78442e-11	-0.64625	0.068	0.102	6.52752e-07
Ttc7	2.79197e-11	-1.26478	0.009	0.025	6.54522e-07
Minar2	2.81107e-11	-1.01117	0.03	0.059	6.58999e-07
Ppp1r14b	2.81672e-11	1.4857	0.079	0.027	6.60323e-07
Sp9	2.86903e-11	-1.65272	0.011	0.035	6.72587e-07
Btbd9	2.9042e-11	-0.126869	0.382	0.366	6.80832e-07
St6gal2	2.90987e-11	0.78665	0.144	0.079	6.8216e-07
Mapk8ip1	2.95085e-11	1.38371	0.093	0.036	6.91767e-07
Mir124-2hg	2.98568e-11	0.318677	0.282	0.212	6.99933e-07
Gnl3	2.98569e-11	-0.546066	0.069	0.098	6.99935e-07
Psma5	2.99593e-11	-0.763536	0.04	0.067	7.02336e-07
Dapk1	3.01959e-11	-0.161799	0.356	0.344	7.07882e-07
Fmc1	3.03209e-11	2.93636	0.027	0.003	7.10814e-07
Mtf2	3.04157e-11	-0.271962	0.277	0.3	7.13036e-07
Nr1d1	3.057e-11	3.1525	0.023	0.002	7.16652e-07
Usp36	3.06928e-11	-0.643666	0.066	0.1	7.1953e-07
Atg2b	3.08468e-11	-0.688645	0.047	0.077	7.23141e-07
Gdpd2	3.13466e-11	-2.41943	0.004	0.019	7.34858e-07
Zswim5	3.20979e-11	-0.542448	0.151	0.193	7.52472e-07
Zcchc17	3.21771e-11	-0.691057	0.048	0.078	7.54327e-07
Arhgef11	3.22104e-11	0.16243	0.356	0.299	7.55108e-07
Mfap1b	3.22241e-11	2.79759	0.034	0.005	7.55429e-07
Parl	3.23264e-11	-0.771832	0.051	0.086	7.57828e-07
Anapc1	3.23472e-11	-0.419536	0.185	0.235	7.58316e-07
Tasp1	3.24037e-11	-0.169134	0.307	0.308	7.5964e-07
Bloc1s2	3.24947e-11	1.71199	0.066	0.02	7.61773e-07
Smc1a	3.25411e-11	-0.793983	0.054	0.091	7.62862e-07
Cited2	3.27599e-11	2.98883	0.018	0.002	7.67991e-07
Cacna1g	3.28932e-11	-0.634101	0.07	0.104	7.71114e-07
Srrt	3.2897e-11	-0.475839	0.078	0.105	7.71204e-07
Pdxp	3.34292e-11	3.61193	0.022	0.002	7.83681e-07
Cwc27	3.37231e-11	-0.162596	0.301	0.301	7.90571e-07
Pkia	3.4391e-11	-0.10678	0.342	0.329	8.06228e-07
Arl13b	3.50498e-11	-0.623269	0.05	0.077	8.21672e-07
Cntnap3	3.56347e-11	-0.258304	0.277	0.275	8.35385e-07
Uvrag	3.58347e-11	-0.373038	0.23	0.27	8.40073e-07
Arhgap33	3.64356e-11	-0.628048	0.047	0.069	8.5416e-07
Rmdn1	3.65273e-11	0.150177	0.326	0.272	8.56309e-07
Eef1a1	3.65371e-11	1.59916	0.069	0.021	8.5654e-07
Pcolce2	3.66785e-11	-0.893115	0.047	0.082	8.59854e-07
Kif9	3.6804e-11	-1.19704	0.017	0.038	8.62797e-07
Zfp367	3.90547e-11	3.6998	0.018	0.001	9.1556e-07
Gm5136	3.91235e-11	-1.0605	0.022	0.045	9.17171e-07
Lca5l	3.92613e-11	-1.25815	0.021	0.049	9.20402e-07
Kcnt1	3.94045e-11	-0.347097	0.1	0.121	9.2376e-07
Nbas	3.95742e-11	-0.28706	0.253	0.276	9.27738e-07
Eid1	4.02307e-11	1.85422	0.072	0.02	9.43128e-07
Pard6a	4.03365e-11	3.3713	0.024	0.002	9.45609e-07
Pfkfb2	4.04509e-11	-0.50195	0.088	0.114	9.48291e-07
Gm46367	4.08786e-11	2.33694	0.045	0.009	9.58317e-07
Coq10b	4.43591e-11	2.22267	0.043	0.009	1.03991e-06
Itpr1	4.4369e-11	-0.172708	0.415	0.387	1.04014e-06
Zfp948	4.50408e-11	-0.759632	0.046	0.076	1.05589e-06
Thoc5	4.56437e-11	-0.657589	0.047	0.072	1.07003e-06
Rab3b	4.62643e-11	0.332784	0.202	0.146	1.08458e-06
Zfp62	4.75215e-11	-0.621798	0.057	0.089	1.11405e-06
Ndufaf7	4.77981e-11	-0.352207	0.1	0.125	1.12053e-06
Spock3	4.82557e-11	-0.23536	0.8	0.778	1.13126e-06
Arntl2	4.8349e-11	-1.02076	0.034	0.068	1.13345e-06
Dnajc13	4.84595e-11	-0.296593	0.23	0.253	1.13604e-06
Tmem234	4.84725e-11	-0.472849	0.077	0.106	1.13634e-06
Zfp60	4.9051e-11	-0.795255	0.048	0.083	1.1499e-06
Arhgap17	4.91157e-11	-0.557139	0.079	0.108	1.15142e-06
Ppip5k1	4.99961e-11	-0.152234	0.274	0.276	1.17206e-06
Igf1r	5.00525e-11	0.276862	0.319	0.245	1.17338e-06
Tmx4	5.02409e-11	0.493633	0.272	0.188	1.1778e-06
Rpl15	5.02929e-11	-0.358606	0.048	0.06	1.17902e-06
Srsf12	5.12806e-11	-0.605122	0.041	0.062	1.20217e-06
Hspbap1	5.29949e-11	-1.15082	0.02	0.043	1.24236e-06
B230118H07Rik	5.31981e-11	-1.14867	0.017	0.041	1.24712e-06
Gpr83	5.46735e-11	-0.899721	0.024	0.041	1.28171e-06
Cyfip2	5.50488e-11	0.379165	0.304	0.219	1.29051e-06
Cfap298	5.53021e-11	3.59087	0.017	0.001	1.29645e-06
Upf3b	5.5384e-11	-0.372539	0.165	0.205	1.29837e-06
Ptgds	5.5518e-11	4.3399	0.015	0.001	1.30151e-06
Rab9	5.55511e-11	2.40719	0.038	0.007	1.30229e-06
Gm50138	5.68969e-11	-1.45596	0.018	0.047	1.33383e-06
Ankrd42	5.75302e-11	-0.496597	0.09	0.123	1.34868e-06
Slc22a4	5.75624e-11	-1.26067	0.019	0.044	1.34944e-06
Edc3	5.77174e-11	-0.698231	0.032	0.052	1.35307e-06
Cep95	5.78711e-11	-0.598399	0.069	0.102	1.35667e-06
Ppfibp1	5.80069e-11	-1.18249	0.021	0.047	1.35986e-06
Umad1	5.85667e-11	-0.283774	0.266	0.289	1.37298e-06
Muc3a	6.26874e-11	-2.08156	0.004	0.019	1.46958e-06
4933434E20Rik	6.52062e-11	-0.407046	0.069	0.091	1.52863e-06
Mlh3	6.63583e-11	-0.781999	0.036	0.061	1.55564e-06
Oga	6.70057e-11	0.148674	0.264	0.217	1.57081e-06
Spata13	6.80018e-11	-1.36827	0.013	0.034	1.59417e-06
Rasgrp1	6.80529e-11	-0.775313	0.057	0.083	1.59536e-06
Mrpl27	6.85216e-11	2.29782	0.036	0.007	1.60635e-06
Gnal	6.87653e-11	-0.302106	0.336	0.348	1.61207e-06
Napa	6.88348e-11	1.43469	0.078	0.029	1.6137e-06
Ppp1r12c	6.96815e-11	-0.45297	0.074	0.096	1.63354e-06
Tatdn3	7.02545e-11	-0.454666	0.062	0.081	1.64698e-06
Prdm10	7.10994e-11	-0.530544	0.13	0.176	1.66678e-06
Adk	7.12575e-11	-0.137947	0.304	0.272	1.67049e-06
Rtl1	7.15995e-11	-0.800088	0.041	0.07	1.67851e-06
Spred1	7.16929e-11	0.398488	0.277	0.199	1.6807e-06
Klhl18	7.19096e-11	-0.756117	0.043	0.075	1.68578e-06
Syap1	7.37554e-11	-1.20867	0.025	0.057	1.72905e-06
Mri1	7.50634e-11	-0.938703	0.032	0.061	1.75971e-06
Elavl4	7.69088e-11	0.340429	0.322	0.248	1.80297e-06
Mrpl22	7.88566e-11	2.26894	0.033	0.007	1.84864e-06
Vapb	7.9501e-11	-0.596133	0.055	0.08	1.86374e-06
Ldb3	7.96331e-11	-1.20442	0.018	0.045	1.86684e-06
Cse1l	8.10481e-11	-0.378138	0.072	0.088	1.90001e-06
Dnhd1	8.48259e-11	-0.90556	0.038	0.071	1.98857e-06
Nat8l	8.51083e-11	1.5556	0.064	0.021	1.99519e-06
Firre	8.55179e-11	-0.341682	0.154	0.184	2.0048e-06
Mcrip1	8.64083e-11	1.73787	0.065	0.02	2.02567e-06
Hnrnpa3	8.65234e-11	0.908157	0.145	0.076	2.02837e-06
Fbxo44	8.73098e-11	1.53417	0.078	0.027	2.0468e-06
Klhl3	8.76732e-11	-0.476622	0.123	0.162	2.05532e-06
2025-03-03	8.80196e-11	-0.762041	0.088	0.14	2.06344e-06
Arhgef7	8.8945e-11	-0.270367	0.186	0.201	2.08514e-06
Glcci1	8.90602e-11	-0.38112	0.151	0.172	2.08784e-06
Gabra3	9.00972e-11	-0.473058	0.18	0.229	2.11215e-06
Ncoa4	9.02736e-11	1.87264	0.05	0.014	2.11628e-06
Gm14966	9.06013e-11	-1.12718	0.027	0.059	2.12397e-06
Mospd2	9.06259e-11	-0.628023	0.054	0.085	2.12454e-06
Camk2b	9.28831e-11	-0.278417	0.186	0.197	2.17746e-06
Hps4	9.32155e-11	-0.80793	0.053	0.091	2.18525e-06
Lsamp	9.42981e-11	-0.204859	0.993	0.973	2.21063e-06
Eif5a	9.44754e-11	2.76644	0.03	0.004	2.21479e-06
Ift74	9.45281e-11	-0.620094	0.066	0.1	2.21602e-06
Gm14399	9.49976e-11	-0.956029	0.04	0.078	2.22703e-06
Ano6	9.80387e-11	-0.32425	0.259	0.281	2.29832e-06
Usp48	9.85667e-11	-0.30894	0.206	0.233	2.3107e-06
Ubxn2b	9.99334e-11	-0.654138	0.042	0.064	2.34274e-06
Cdkl2	1.00041e-10	-0.557274	0.093	0.13	2.34527e-06
Sirpa	1.00772e-10	1.40059	0.111	0.042	2.3624e-06
Prkcsh	1.00874e-10	1.21301	0.095	0.04	2.36479e-06
Bbx	1.01576e-10	-0.333098	0.205	0.231	2.38126e-06
Mark3	1.02097e-10	0.17023	0.378	0.313	2.39346e-06
Smad3	1.02795e-10	-0.79916	0.046	0.073	2.40983e-06
Tsc22d1	1.03684e-10	0.167391	0.302	0.244	2.43065e-06
Cwf19l2	1.04419e-10	-0.305775	0.18	0.204	2.4479e-06
Nlgn2	1.04646e-10	-0.543345	0.054	0.078	2.45322e-06
Rpl18	1.07511e-10	2.54024	0.039	0.006	2.52037e-06
Tbc1d10a	1.07607e-10	2.82533	0.026	0.004	2.52262e-06
Zfp740	1.07877e-10	-0.470246	0.07	0.095	2.52896e-06
Rnf168	1.09159e-10	-0.972331	0.031	0.061	2.55902e-06
Tspoap1	1.09232e-10	-0.212583	0.17	0.181	2.56072e-06
Paqr3	1.09591e-10	-0.801782	0.034	0.058	2.56915e-06
Gnb1	1.10399e-10	0.125281	0.339	0.288	2.58809e-06
Kansl3	1.1408e-10	-0.510783	0.082	0.113	2.67438e-06
Paip2	1.14284e-10	0.19799	0.269	0.214	2.67915e-06
Nos1ap	1.15173e-10	-0.229175	0.361	0.354	2.69999e-06
Sirt4	1.16519e-10	1.46864	0.081	0.029	2.73155e-06
Galnt14	1.16931e-10	0.34312	0.274	0.215	2.74122e-06
Spg7	1.17593e-10	-0.489577	0.066	0.09	2.75674e-06
Gcfc2	1.1784e-10	-0.92459	0.031	0.059	2.76253e-06
Kcnk13	1.18221e-10	-1.0731	0.035	0.067	2.77145e-06
Lpcat1	1.20105e-10	1.61132	0.073	0.023	2.81562e-06
2300009A05Rik	1.21608e-10	1.8644	0.042	0.012	2.85086e-06
Ttc4	1.21879e-10	-0.596808	0.089	0.131	2.85722e-06
Ccdc15	1.21923e-10	-1.08156	0.022	0.047	2.85824e-06
Ascc2	1.228e-10	-0.640792	0.056	0.087	2.87879e-06
Snd1	1.24627e-10	-0.169998	0.256	0.261	2.92162e-06
Akirin1	1.25261e-10	2.18621	0.04	0.009	2.93649e-06
5930430L01Rik	1.25512e-10	-2.61207	0.004	0.023	2.94238e-06
Rps6ka6	1.26773e-10	-0.978466	0.019	0.036	2.97193e-06
Ran	1.2695e-10	1.79291	0.058	0.016	2.97608e-06
Flna	1.27087e-10	-0.747822	0.03	0.048	2.9793e-06
Mitf	1.28031e-10	0.254955	0.21	0.162	3.00143e-06
Rpl39	1.28307e-10	3.12231	0.028	0.003	3.00789e-06
Amz1	1.2935e-10	-1.4966	0.01	0.026	3.03236e-06
Syt10	1.29442e-10	-1.53136	0.012	0.035	3.03451e-06
Btbd7	1.34575e-10	-0.239463	0.229	0.25	3.15484e-06
Rapgef5	1.39717e-10	-0.124447	0.357	0.333	3.27539e-06
Nsun7	1.39725e-10	-0.732387	0.078	0.12	3.27556e-06
Gnao1	1.39761e-10	-0.102269	0.454	0.431	3.27643e-06
Mark4	1.40405e-10	-0.610126	0.056	0.082	3.29152e-06
Htr4	1.40684e-10	-0.767681	0.135	0.202	3.29806e-06
Rps26	1.41533e-10	3.20384	0.03	0.003	3.31797e-06
Rerg	1.41809e-10	-0.706924	0.131	0.194	3.32444e-06
Tecpr1	1.43356e-10	-0.500449	0.059	0.083	3.3607e-06
Usp24	1.44333e-10	-0.234531	0.275	0.292	3.3836e-06
Cux1	1.44386e-10	-0.184166	0.297	0.29	3.38484e-06
Pprc1	1.4463e-10	1.58717	0.064	0.021	3.39057e-06
1600020E01Rik	1.46639e-10	-0.639109	0.058	0.085	3.43766e-06
Ubfd1	1.47736e-10	1.95344	0.05	0.013	3.46337e-06
Tssc4	1.51606e-10	2.42397	0.035	0.006	3.55409e-06
Wdpcp	1.53913e-10	-0.657062	0.093	0.134	3.60817e-06
Tmeff2	1.53988e-10	-0.324183	0.647	0.678	3.60993e-06
Akap13	1.56439e-10	-0.617811	0.08	0.11	3.66741e-06
Gng2	1.59665e-10	0.229137	0.266	0.208	3.74303e-06
Ppp2ca	1.60564e-10	1.27493	0.107	0.043	3.7641e-06
Fam8a1	1.60675e-10	1.46527	0.072	0.026	3.76669e-06
Mecp2	1.62645e-10	0.454953	0.229	0.159	3.81288e-06
Prr13	1.67241e-10	2.99279	0.024	0.003	3.92063e-06
Gnptab	1.67936e-10	-0.534494	0.085	0.118	3.93693e-06
Camk2n2	1.68282e-10	2.5497	0.031	0.005	3.94503e-06
Tmem108	1.70962e-10	0.335272	0.321	0.257	4.00785e-06
Them4	1.73445e-10	-1.10541	0.013	0.027	4.06606e-06
Prpsap2	1.79036e-10	-0.626745	0.045	0.069	4.19713e-06
Crbn	1.81113e-10	-0.734037	0.035	0.058	4.24583e-06
Lhfp	1.82589e-10	0.766437	0.077	0.042	4.28043e-06
Cdkl5	1.83965e-10	-0.124517	0.403	0.379	4.31269e-06
Uchl5	1.84312e-10	-0.687375	0.048	0.075	4.32082e-06
Cyfip1	1.84778e-10	-0.398942	0.201	0.237	4.33175e-06
Cd46	1.8498e-10	-0.469683	0.158	0.204	4.33648e-06
Cdh22	1.86341e-10	-0.871637	0.03	0.055	4.3684e-06
Gm35835	1.89391e-10	-1.79616	0.008	0.029	4.4399e-06
Reep5	1.91898e-10	1.10508	0.134	0.063	4.49868e-06
Stk3	1.92803e-10	-0.367734	0.186	0.216	4.51988e-06
Tnks1bp1	1.93014e-10	-0.855678	0.015	0.026	4.52482e-06
Fbxl4	1.94696e-10	-0.799721	0.045	0.076	4.56426e-06
Cfap47	1.94892e-10	-1.37107	0.012	0.029	4.56885e-06
Sema4g	1.95798e-10	-0.667282	0.069	0.104	4.5901e-06
Lurap1l	1.95876e-10	0.997798	0.109	0.053	4.59192e-06
Gm14372	1.96635e-10	-1.77671	0.007	0.024	4.60971e-06
Phkb	1.98452e-10	-0.200539	0.294	0.301	4.6523e-06
Tox2	1.99274e-10	-0.42242	0.134	0.164	4.67158e-06
Ccdc62	1.99519e-10	-0.971506	0.018	0.037	4.67732e-06
Pten	2.00186e-10	0.217771	0.37	0.3	4.69295e-06
Klhdc10	2.00239e-10	-0.145178	0.396	0.395	4.69419e-06
Nelfb	2.00304e-10	1.20441	0.102	0.044	4.69572e-06
Gm27032	2.0152e-10	1.62314	0.072	0.023	4.72423e-06
mt-Co1	2.03945e-10	0.89141	0.133	0.061	4.78109e-06
Hint1	2.04e-10	1.73143	0.056	0.017	4.78237e-06
Ankle2	2.04392e-10	-0.888915	0.05	0.089	4.79157e-06
Naa15	2.05583e-10	-0.221923	0.215	0.227	4.81948e-06
Tkt	2.11065e-10	1.33278	0.074	0.029	4.948e-06
Rprd1a	2.11442e-10	0.242686	0.225	0.177	4.95684e-06
Tubb2a	2.12795e-10	1.52478	0.083	0.03	4.98855e-06
Cers4	2.13647e-10	-0.241556	0.232	0.246	5.00852e-06
Gm42456	2.16075e-10	-1.4966	0.011	0.03	5.06544e-06
Bcl10	2.16371e-10	4.37787	0.014	0	5.07237e-06
Ccs	2.19804e-10	-0.761013	0.029	0.048	5.15288e-06
Lrrc40	2.20903e-10	-0.655953	0.045	0.069	5.17862e-06
Elovl6	2.22377e-10	0.589084	0.19	0.122	5.21319e-06
Chl1	2.25619e-10	0.139128	0.563	0.482	5.28919e-06
Actn1	2.26219e-10	-0.672575	0.058	0.086	5.30325e-06
Gabarap	2.27174e-10	4.01436	0.018	0.001	5.32564e-06
Carmil1	2.27928e-10	-0.10528	0.382	0.364	5.34332e-06
Kcnk10	2.28491e-10	-0.69736	0.045	0.069	5.35651e-06
Megf8	2.30529e-10	-0.426208	0.08	0.108	5.4043e-06
0610012G03Rik	2.30742e-10	4.01436	0.018	0.001	5.40929e-06
Zfp81	2.32225e-10	-0.906685	0.024	0.043	5.44404e-06
Zdhhc15	2.47191e-10	-1.05556	0.018	0.038	5.79489e-06
Pigp	2.49651e-10	1.83461	0.051	0.014	5.85256e-06
Rab40b	2.51383e-10	-0.622706	0.064	0.097	5.89317e-06
Ppm1h	2.51549e-10	0.210451	0.476	0.4	5.89706e-06
Usp19	2.53463e-10	1.39969	0.101	0.039	5.94193e-06
Atp5e	2.57084e-10	4.48068	0.02	0.001	6.02683e-06
Inpp1	2.58273e-10	-0.735002	0.041	0.068	6.05468e-06
Fam189a1	2.60058e-10	-0.253244	0.414	0.413	6.09655e-06
Rab43	2.60122e-10	-0.707494	0.033	0.056	6.09805e-06
Cstf3	2.70065e-10	0.396085	0.304	0.219	6.33112e-06
Prrt1	2.71396e-10	1.7817	0.073	0.021	6.36233e-06
Tbc1d2b	2.7488e-10	-0.878369	0.055	0.099	6.444e-06
Ppil2	2.77462e-10	-0.485162	0.061	0.084	6.50455e-06
Mettl26	2.80746e-10	1.55684	0.071	0.024	6.58152e-06
Cfap70	2.82169e-10	-2.58406	0.003	0.019	6.61488e-06
Ints14	2.82409e-10	-0.828673	0.027	0.049	6.62052e-06
Vps39	2.83379e-10	-0.669237	0.057	0.092	6.64325e-06
Stn1	2.87197e-10	-1.44929	0.009	0.028	6.73276e-06
Myef2	2.87318e-10	-0.243831	0.279	0.3	6.73559e-06
Zdhhc24	2.90289e-10	2.31076	0.037	0.007	6.80523e-06
Irs2	3.02606e-10	1.97289	0.045	0.012	7.09399e-06
Slc37a3	3.07383e-10	-0.871809	0.033	0.059	7.20598e-06
Tmem63c	3.07654e-10	-0.600548	0.056	0.081	7.21233e-06
Gm31152	3.08322e-10	-1.64499	0.01	0.03	7.22799e-06
Mdn1	3.08493e-10	-0.281836	0.248	0.284	7.232e-06
Cst3	3.10372e-10	2.30617	0.047	0.01	7.27606e-06
Rasgef1b	3.1641e-10	-0.59786	0.156	0.186	7.41761e-06
Abhd14a	3.20555e-10	1.75579	0.052	0.015	7.51478e-06
Ptges3	3.22641e-10	1.45094	0.075	0.028	7.56368e-06
Slitrk2	3.28947e-10	2.15366	0.037	0.008	7.71151e-06
Pcsk1	3.30642e-10	0.834048	0.094	0.049	7.75125e-06
Parp1	3.31041e-10	-0.695906	0.035	0.056	7.76059e-06
Zfp942	3.38586e-10	-0.846182	0.03	0.053	7.93747e-06
Zzef1	3.40736e-10	-0.132795	0.331	0.327	7.98787e-06
Tbca	3.44647e-10	-0.538116	0.044	0.065	8.07955e-06
Tex9	3.47173e-10	-0.613411	0.077	0.115	8.13877e-06
Ephx4	3.52944e-10	1.08837	0.074	0.032	8.27406e-06
Zmynd12	3.53834e-10	-1.9679	0.007	0.027	8.29493e-06
Skp1a	3.59849e-10	2.08837	0.048	0.011	8.43595e-06
Bbs5	3.6002e-10	-0.410719	0.063	0.084	8.43994e-06
Tom1	3.63183e-10	-0.708573	0.044	0.072	8.51411e-06
Alkbh5	3.6466e-10	1.44731	0.073	0.027	8.54871e-06
Magel2	3.68101e-10	-1.91614	0.006	0.022	8.62939e-06
Anapc4	3.74585e-10	-0.190789	0.141	0.151	8.7814e-06
Shtn1	3.77427e-10	0.176849	0.383	0.321	8.84803e-06
Cluap1	3.78319e-10	-0.473956	0.092	0.122	8.86894e-06
Zmiz1os1	3.79843e-10	-1.062	0.032	0.064	8.90467e-06
Tpd52l1	3.8087e-10	-1.1787	0.021	0.046	8.92873e-06
Fig4	3.8114e-10	-0.795509	0.045	0.074	8.93506e-06
Vps13a	3.81507e-10	-0.277931	0.296	0.322	8.94366e-06
Cd81	3.82291e-10	1.44648	0.098	0.036	8.96205e-06
Bud23	3.85367e-10	1.50966	0.074	0.026	9.03416e-06
Cpne3	3.86494e-10	-0.74171	0.062	0.1	9.06058e-06
Acp1	3.94708e-10	1.31684	0.093	0.037	9.25314e-06
Pmm2	3.9919e-10	-0.834766	0.034	0.062	9.35822e-06
Srp54a	4.13131e-10	1.84509	0.048	0.013	9.68502e-06
Cep162	4.21373e-10	-0.745418	0.055	0.087	9.87826e-06
Kifc1	4.29368e-10	-1.55549	0.007	0.023	1.00657e-05
Arl14ep	4.32272e-10	1.9055	0.049	0.013	1.01338e-05
Plekha8	4.3782e-10	-0.88255	0.039	0.069	1.02638e-05
Mllt6	4.39702e-10	-0.450501	0.051	0.067	1.03079e-05
Prrt3	4.42666e-10	2.92373	0.03	0.004	1.03774e-05
Rcn2	4.46196e-10	1.24634	0.103	0.043	1.04602e-05
Gm48091	4.51096e-10	1.02278	0.096	0.045	1.0575e-05
Mex3c	4.52508e-10	1.95758	0.045	0.011	1.06081e-05
Gm30382	4.53268e-10	-0.707585	0.109	0.152	1.0626e-05
Polr3g	4.54128e-10	-1.4122	0.014	0.037	1.06461e-05
Trim17	4.63661e-10	-1.00356	0.031	0.061	1.08696e-05
Gm41764	4.64289e-10	-2.70605	0.002	0.017	1.08843e-05
Ablim2	4.67713e-10	-0.237974	0.294	0.296	1.09646e-05
Slc25a37	4.6873e-10	-0.862725	0.014	0.026	1.09884e-05
Golga7b	4.6876e-10	2.55403	0.028	0.005	1.09891e-05
Syt4	4.69923e-10	1.1678	0.124	0.057	1.10164e-05
Gm45159	4.71383e-10	-0.548025	0.117	0.158	1.10506e-05
Dda1	4.73219e-10	1.61166	0.055	0.017	1.10937e-05
Atp1a2	4.73931e-10	2.2283	0.023	0.005	1.11104e-05
Uggt2	4.76919e-10	-0.217443	0.349	0.362	1.11804e-05
Tshz2	4.78149e-10	-1.02577	0.066	0.117	1.12093e-05
Zfp74	4.80467e-10	-0.888915	0.042	0.075	1.12636e-05
Pmm1	4.92463e-10	2.41957	0.038	0.007	1.15448e-05
Ube2j1	4.97248e-10	1.52488	0.066	0.023	1.1657e-05
Mtmr7	4.98123e-10	-0.398589	0.15	0.188	1.16775e-05
Prorp	4.98506e-10	-1.00083	0.032	0.063	1.16865e-05
Gclm	5.09327e-10	-0.742908	0.03	0.051	1.19402e-05
Dennd4a	5.09426e-10	-0.106712	0.244	0.239	1.19425e-05
B4galt3	5.15087e-10	1.96283	0.051	0.013	1.20752e-05
Mrps14	5.17824e-10	2.46688	0.026	0.004	1.21393e-05
Cpeb2	5.18929e-10	0.352516	0.293	0.216	1.21652e-05
Mtcl1	5.19277e-10	0.199481	0.296	0.234	1.21734e-05
Chchd4	5.28975e-10	2.22163	0.034	0.007	1.24008e-05
Ndufa13	5.46093e-10	1.51463	0.082	0.029	1.28021e-05
Ercc5	5.49253e-10	-0.68301	0.047	0.074	1.28761e-05
Arhgef33	5.58135e-10	-1.38737	0.015	0.039	1.30844e-05
Gnb2	5.73823e-10	1.06883	0.105	0.045	1.34521e-05
Rpl23a	5.80522e-10	2.77349	0.027	0.004	1.36092e-05
Gm20754	5.82832e-10	0.276715	0.405	0.345	1.36633e-05
Gm14443	5.83094e-10	-1.07457	0.023	0.047	1.36695e-05
Plppr3	5.84872e-10	-0.471615	0.073	0.102	1.37112e-05
Faim2	5.86384e-10	0.901567	0.159	0.081	1.37466e-05
Oip5os1	5.90064e-10	0.9813	0.11	0.053	1.38329e-05
Ppp1r15b	5.98959e-10	3.01798	0.026	0.003	1.40414e-05
Cpne6	6.029e-10	-0.423841	0.076	0.091	1.41338e-05
Tle5	6.03516e-10	1.58357	0.07	0.024	1.41482e-05
Camkmt	6.10736e-10	-0.327854	0.27	0.303	1.43175e-05
Gm50304	6.18772e-10	-0.757984	0.07	0.112	1.45059e-05
Psmd4	6.24714e-10	-0.37618	0.082	0.104	1.46452e-05
Speg	6.35777e-10	-0.335661	0.059	0.07	1.49045e-05
Fgd4	6.41739e-10	-0.379109	0.228	0.266	1.50443e-05
Ccnl1	6.46641e-10	-0.152733	0.191	0.193	1.51592e-05
Cop1	6.47945e-10	-0.119837	0.31	0.304	1.51898e-05
Nr2f1	6.48966e-10	1.40092	0.098	0.039	1.52137e-05
Shisa6	6.4927e-10	0.225032	0.306	0.246	1.52208e-05
Agfg2	6.50726e-10	-0.720223	0.053	0.084	1.5255e-05
Phactr2	6.50947e-10	-1.00623	0.058	0.107	1.52601e-05
Mpp5	6.52429e-10	-0.601338	0.053	0.078	1.52949e-05
Mir9-3hg	6.59652e-10	0.726561	0.19	0.117	1.54642e-05
Ppp1r7	6.66712e-10	-0.577285	0.036	0.053	1.56297e-05
Ica1l	6.70116e-10	-0.543008	0.082	0.114	1.57095e-05
Megf6	6.82265e-10	-1.7244	0.006	0.019	1.59943e-05
Pdk2	6.86831e-10	2.60026	0.025	0.004	1.61014e-05
Drd3	6.89106e-10	-2.30395	0.003	0.017	1.61547e-05
Mov10	6.89562e-10	-1.54211	0.013	0.035	1.61654e-05
Kcnk2	6.90119e-10	-0.607491	0.114	0.156	1.61785e-05
Gm16835	6.90637e-10	-0.932294	0.025	0.046	1.61906e-05
Gm10862	6.93489e-10	-0.835399	0.05	0.087	1.62575e-05
Zeb1	6.98361e-10	-0.229082	0.403	0.407	1.63717e-05
Gm35256	7.16356e-10	-1.42652	0.019	0.047	1.67935e-05
Zbtb38	7.181e-10	0.549697	0.207	0.138	1.68344e-05
Znhit6	7.26506e-10	-0.735064	0.05	0.082	1.70315e-05
Dph6	7.27657e-10	-0.528207	0.101	0.137	1.70585e-05
Hgsnat	7.29348e-10	-0.705774	0.046	0.073	1.70981e-05
Rer1	7.4411e-10	1.77904	0.06	0.018	1.74442e-05
Shisa7	7.47031e-10	-0.188475	0.099	0.105	1.75127e-05
Ap2m1	7.58023e-10	1.9395	0.045	0.011	1.77703e-05
Mrps21	7.65367e-10	1.78497	0.046	0.013	1.79425e-05
Dnm1l	7.70981e-10	-0.190681	0.26	0.273	1.80741e-05
Sgta	7.72321e-10	1.20185	0.086	0.035	1.81055e-05
Gm42067	7.74153e-10	3.82533	0.016	0.001	1.81485e-05
Izumo4	7.75546e-10	1.16854	0.105	0.046	1.81811e-05
Atm	7.8062e-10	-0.591509	0.081	0.115	1.83001e-05
Ttc37	7.8732e-10	-0.248387	0.204	0.224	1.84571e-05
Mrpl4	7.90165e-10	1.442	0.082	0.03	1.85238e-05
Rabepk	7.94868e-10	-0.870572	0.032	0.058	1.86341e-05
Msra	8.04966e-10	-0.210135	0.448	0.443	1.88708e-05
Washc5	8.06364e-10	-0.664197	0.045	0.069	1.89036e-05
Rpl4	8.07646e-10	2.57616	0.039	0.006	1.89336e-05
Tyk2	8.10952e-10	-0.703048	0.03	0.047	1.90111e-05
Adam10	8.1447e-10	0.4254	0.23	0.159	1.90936e-05
Dars2	8.24982e-10	-0.818525	0.025	0.046	1.93401e-05
Gm15577	8.28616e-10	-2.09651	0.005	0.023	1.94253e-05
Csmd1	8.33844e-10	-0.205909	0.982	0.957	1.95478e-05
Msh2	8.45419e-10	-0.803523	0.037	0.065	1.98192e-05
4930570G19Rik	8.50404e-10	-0.768677	0.034	0.057	1.9936e-05
Eprs	8.62513e-10	-0.200282	0.208	0.22	2.02199e-05
Ankrd46	8.67907e-10	1.9146	0.041	0.01	2.03463e-05
Cobl	8.71302e-10	-0.659037	0.106	0.153	2.04259e-05
Mrps27	8.73199e-10	-0.894561	0.028	0.051	2.04704e-05
Bod1l	8.86453e-10	-0.407744	0.166	0.201	2.07811e-05
Commd10	8.91687e-10	-0.297027	0.222	0.248	2.09038e-05
Dop1b	9.00375e-10	-0.418383	0.122	0.151	2.11075e-05
Atp5j2	9.17428e-10	1.61469	0.074	0.024	2.15073e-05
Shroom4	9.18278e-10	-1.08756	0.024	0.052	2.15272e-05
Mto1	9.24493e-10	-0.695377	0.043	0.068	2.16729e-05
Cnih1	9.26469e-10	2.07831	0.046	0.011	2.17192e-05
Ctsb	9.27274e-10	1.27794	0.126	0.053	2.17381e-05
Snhg20	9.28426e-10	0.910201	0.177	0.091	2.17651e-05
Rps16	9.38085e-10	2.88807	0.03	0.004	2.19915e-05
Sin3b	9.39734e-10	1.27159	0.104	0.042	2.20302e-05
Pip4k2b	9.4047e-10	-0.582327	0.046	0.07	2.20474e-05
Gtf2h1	9.50537e-10	-0.487359	0.075	0.101	2.22834e-05
Ntan1	9.61941e-10	-0.454574	0.067	0.091	2.25508e-05
Map1lc3a	9.62684e-10	2.442	0.037	0.007	2.25682e-05
Igsf11	9.65364e-10	-0.489692	0.199	0.241	2.2631e-05
Cyp7b1	9.65651e-10	-0.845401	0.037	0.065	2.26378e-05
Slc25a1	9.72146e-10	2.02696	0.038	0.009	2.279e-05
Znrf1	9.91771e-10	-0.163563	0.254	0.253	2.32501e-05
Zdhhc21	9.96146e-10	0.250813	0.143	0.109	2.33526e-05
[truncated: 8,512 more rows]

## Sheet: Table S10
Table S10. Pathway analysis of DEGs in inhibitory neurons in 5XFAD;Neu cKO mice, related to Figure S5B.
#	Maps	p-value	Network Objects from Active Data
1	Protein folding and maturation_Amyloid precursor protein processing (schema)	6.63811e-07	APP-C31, APP-CTF delta-short, APP-CTF delta-long, betaAPPs, deltaAPPs-80kD, APP-P3, alphaAPPs, etaAPP beta, APP-CTF theta, APP-C99, APP-C83 (CTF), etaAPP alpha, APP-NCas, Amyloid beta 40, APP, APP-CTF eta, thetaAPPs, ADAM10, etaAPPs, ADAM17, APP-C59 (AICD), deltaAPPs-130kD, APP-Jcasp, Amyloid beta 42
2	Protein folding and maturation_Regulation of amyloid precursor protein processing	9.39496e-05	hnRNP A1, N-cadherin, X11, X11-like, G-protein alpha-s, Calmodulin, betaAPPs, SNX17, ROCK2, alphaAPPs, SHC3, VLDLR, CED-6, GBR1, Calsyntenin-1, HTR4, PKC-zeta, IGF-1 receptor, APP-C99, ZDHHC21, APOE, Amyloid beta 40, Pin1, SORL1, SFRS2 (SC-35), ITM2B, APP, Synaptotagmin-IX, KLC1, WASF1(WAVE1), IGF-1, ADAM10, CaMK IV, ADAM17, APP-C59 (AICD), JIP-1, ITM2C, PKC-beta2, NEEP21, Amyloid beta 42, RAP6
3	Neurophysiological process_Synaptic vesicle fusion and recycling in nerve terminals	0.000159508	CHL1, Dynamin-1, SV2A, Synapsin I, Calmodulin, HSC70, DNAJC6, BZRAP1, MUNC18, AP complex 2 medium (mu) chain, Rabphilin-3A, SNAP-25, Rab-3A, Beta-adaptin 2, Synapsin II, SNAPalpha, SYP, Endophilin A1, N-type Ca(II) channel alpha1B, SLC17A7, SGTA, Amphiphysin I, VAMP2
4	Gamma-secretase proteolytic targets	0.000282529	N-cadherin, ErbB4(CTF), LRP1B (CTF), LRP1B, alphaAPPs, Jagged2 (CTF2), LRP1B (ICD), APP-C99, N-cadherin (CTF1), APP-C83 (CTF), N-cadherin (CTF2), ErbB4, Amyloid beta 40, Jagged2, APP, ADAM10, ErbB4(ICD), Jagged2 (CTF1), ADAM17, APP-C59 (AICD), Amyloid beta 42
5	Alzheimer disease: synaptic dysfunction	0.00101563	Dynamin-1, Synapsin I, CDK5, SCN2B, Calmodulin, LMO4, SLC1A2/EAAT2, mGluR5, SNAP-25, Homer 1, NR1, p90RSK2(RPS6KA3), Fyn, PRNP, STEP, PIB4, ATP1A3, SLC17A7, CaMK IV, SSH1L, SLC17A6, NR2B, VAMP2, GRK2, PLC-beta1, GluR2, Amyloid beta 42
6	Angiotensin II Signaling in Cardiac Hypertrophy	0.00141523	Thioredoxin, PRKD1, Calmodulin, SOD1, c-Fos, NCX1, ASK1 (MAP3K5), SLC4A3, Kv4.3 channel, HDAC4, HDAC5, CaMK IV, PKC-epsilon, MEK4(MAP2K4)
7	Epigenetic regulation of neuronal hyperexcitability in neuropathic pain	0.00196968	Tiam1, DDEF1, Neuromodulin, FLJ20366, CDK5, SHANK2, Calmodulin, MeCP2, MAGI-2, mGluR5, EGFR, GABA-A receptor beta-1 subunit, Oct-1, SV2C, Kv4.3 channel, SYP, HDAC4, HDAC1, DNMT3A, Kv1.4, CENTG2, PP2A cat (alpha), TrkB, TBC1D5, FISH, Synapsin III, RNF20, MBD1, NR2B, G9a, AdipoR1, Kv4.2 channel
8	Transport_cAMP/ calcium-dependent Insulin secretion	0.00205587	Adenylate cyclase type VIII, Calmodulin, RIMS2, SNAP-25, CACNA1C, Piccolo, PKC-epsilon, PLC-epsilon, Ryanodine receptor 2, VAMP2, CACNA1D
9	Axonal degeneration in multiple sclerosis	0.00205587	ATP1A1, NCX1, Ryanodine receptor 1, CACNA1C, Nav1.6, SCN2A, N-type Ca(II) channel alpha1B, ATP1A3, NCX3, Ryanodine receptor 2, CACNA1D
10	Protein folding and maturation_Posttranslational processing of neuroendocrine peptides	0.00228532	PAM, CCK8, CCK8-Gly, PC1, PCSK5, Carboxypeptidase H, Pro-CCK, CCK8-GlyArgArg

[truncated: 21 more sheets: Table S11, Table S12, Table S13, Table S14, Table S15, Table S16, Table S17, Table S18, Table S19, Table S20, Table S21, Table S22, Table S23, Table S24, Table S25, Table S26, Table S27, Table S28, Table S29, Table S30 …]
